# Supplementary material for: An integrated quantitative structure and mechanism of action-activity relationship model of human serum albumin binding
Source: J Cheminform. 2019 Jun 6;11:38. doi: 10.1186/s13321-019-0359-2 (PMC6551915; doi:10.1186/s13321-019-0359-2)
Supplement: Supplementary file 1 — Additional file 1. This file contains the following supplementary tables: Table S1: Dataset; Table S2: Parameters and criteria considered for goodness of fit, internal and external validation; Table S3: External dataset with predicted LogKhsa; Table S4: Molecular descriptors appearing in the models; Table S5: Genes appearing in the models; Table S6: Summary of the models parameters and evaluation metrics. [file 13321_2019_359_MOESM1_ESM.xlsx]

## Sheet: S1
Table S1: Dataset
CMAP	CID	CAS	SMILE	Experimental LogKhsa	Predicted LogKhsa	Train/Test	Mor23i	N-072	ALOGP	MCF7_ENSG00000112115	PC3_ENSG00000197646	PC3_ENSG00000276644
cefuroxime	5479529	55268-75-2	CON=C(C1=CC=CO1)C(=O)NC2C3N(C2=O)C(=C(CS3)COC(=O)N)C(=O)O	-1.33	-0.637186	Train	0.270168	3.94822	0.0818309	0.0334989	0.0535329	0.0441082
amoxicillin	33613	26787-78-0	CC1(C(N2C(S1)C(C2=O)NC(=O)C(C3=CC=C(C=C3)O)N)C(=O)O)C	-1.21	-0.57072	Train	0.404741	2.37841	0.142159	0.036076	0.0927524	0.0390359
methotrexate	126941	59-05-2	CN(CC1=CN=C2C(=N1)C(=NC(=N2)N)N)C3=CC=C(C=C3)C(=O)NC(CCC(=O)O)C(=O)O	-0.77	-0.387575	Train	0.419397	1	0.302283	0.00470418	0.0159228	0.0229058
propylthiouracil	657298	51-52-5	CCCC1=CC(=O)NC(=S)N1	-0.75	-0.28519	Train	0.70494	2.37841	1.49707	0.00913339	0.0352448	0.000835622
etoposide	36462	33419-42-0	CC1OCC2C(O1)C(C(C(O2)OC3C4COC(=O)C4C(C5=CC6=C(C=C35)OCO6)C7=CC(=C(C(=C7)OC)O)OC)O)O	-0.49	-0.255447	Train	0.159279	0	0.888795	0.000364088	0.00600136	0.0333889
chloramphenicol	5959	2787-09-09	C1=CC(=CC=C1C(C(CO)NC(=O)C(Cl)Cl)O)[N+](=O)[O-]	-0.46	-0.292427	Train	0.199143	1	1.02506	0.0069458	0.00521726	0.00981284
chlorpropamide	2727	94-20-2	CCCNC(=O)NS(=O)(=O)C1=CC=C(C=C1)Cl	-0.44	-0.178653	Train	0.432042	2.37841	2.46494	0.0173056	0.00352724	0.0158844
sotalol	5253	3930-20-9	CC(C)NCC(C1=CC=C(C=C1)NS(=O)(=O)C)O	-0.44	-0.251657	Train	0.183876	0	0.958922	0.00389548	0.00246645	0.014999
hydrochlorothiazide	3639	58-93-5	C1NC2=CC(=C(C=C2S(=O)(=O)N1)S(=O)(=O)N)Cl	-0.42	-0.399103	Train	0.104365	0	0.0167776	0.00943866	0.00159282	0.00832586
tolazamide	5503	1156-19-0	CC1=CC=C(C=C1)S(=O)(=O)NC(=O)NN2CCCCCC2	-0.42	-0.0575717	Train	0.312155	2.37841	3.1373	0.00678372	0.000297403	0.0293111
nadolol	39147	42200-33-9	CC(C)(C)NCC(COC1=CC=CC2=C1CC(C(C2)O)O)O	-0.4	-0.21099	Train	0.329081	0	1.18572	0.00143189	0.000212961	0.0161229
prednisolone	5755	50-24-8	CC12CC(C3C(C1CCC2(C(=O)CO)O)CCC4=CC(=O)C=CC34C)O	-0.4	-0.232847	Train	0.0555321	0	1.24812	0.0098136	0.0211239	0.0194727
timolol	33624	26839-75-8	CC(C)(C)NCC(COC1=NSN=C1N2CCOCC2)O	-0.33	-0.222234	Train	0.00659311	0	1.16248	0.00364325	0.00204815	0.00400504
metoprolol	4171	51384-51-1	CC(C)NCC(COC1=CC=C(C=C1)CCOC)O	-0.29	-0.118615	Train	0.477955	0	2.02285	0.00986082	0.0193511	0.0146716
lidocaine	3676	137-58-6	CCN(CC)CC(=O)NC1=C(C=CC=C1C)C	-0.23	0.104295	Train	0.603908	1	3.68679	2.71412e-05	0.0268867	0.00327488
tolbutamide	5505	64-77-7	CCCCNC(=O)NS(=O)(=O)C1=CC=C(C=C1)C	-0.22	-0.0620642	Train	0.866874	2.37841	2.88796	0.000192694	0.0119093	0.00690313
sulfaphenazole	5335	0526-08-09	C1=CC=C(C=C1)N2C(=CC=N2)NS(=O)(=O)C3=CC=C(C=C3)N	-0.21	0.0435437	Train	1.20126	0	2.97942	0.00349975	0.0449483	0.00120499
acebutolol	1978	37517-30-9	CCCC(=O)NC1=CC(=C(C=C1)OCC(CNC(C)C)O)C(=O)C	-0.21	-0.162717	Train	0.620906	1	1.8206	0.000482542	0.0152037	0.0325525
procaine	4914	59-46-1	CCN(CC)CCOC(=O)C1=CC=C(C=C1)N	-0.19	-0.118533	Train	0.817357	0	2.04879	0.0122662	0.00608821	0.0214105
terazosin	5401	63590-64-7	COC1=C(C=C2C(=C1)C(=NC(=N2)N3CCN(CC3)C(=O)C4CCCO4)N)OC	-0.16	-0.191021	Train	0.458623	1	1.64344	0.00328102	0.00922522	0.00349585
clonidine	2803	4205-90-7	C1CN=C(N1)NC2=C(C=CC=C2Cl)Cl	-0.13	0.176403	Train	0.761325	0	3.9828	0.00364987	0.00837659	0.020373
furosemide	3440	54-31-9	C1=COC(=C1)CNC2=CC(=C(C=C2C(=O)O)S(=O)(=O)N)Cl	-0.13	-0.122749	Train	0.52367	0	1.96116	0.00798824	0.0197958	0.0222036
carbamazepine	2554	298-46-4	C1=CC=C2C(=C1)C=CC3=CC=CC=C3N2C(=O)N	-0.1	0.0116204	Train	1.15862	2.37841	3.42741	0.000363279	0.0236852	0.0241571
ranitidine	3001055	66357-35-5	CNC(=C[N+](=O)[O-])NCCSCC1=CC=C(O1)CN(C)C	-0.1	-0.156601	Train	0.530268	0	1.61312	0.00475503	0.000672928	0.00565481
camptothecin	24360	7689-03-04	CCC1(C2=C(COC1=O)C(=O)N3CC4=CC5=CC=CC=C5N=C4C3=C2)O	-0.08	-0.158806	Train	1.42158	1	2.00704	0.0137268	0.00235794	0.00126295
bupropion	444	34911-55-2	CC(C(=O)C1=CC(=CC=C1)Cl)NC(C)(C)C	-0.05	0.201978	Train	0.32209	0	4.32513	0.00928221	0.025951	0.0148017
bumetanide	2471	#VALUE!	CCCCNC1=C(C(=CC(=C1)C(=O)O)S(=O)(=O)N)OC2=CC=CC=C2	-0.03	0.164125	Train	1.13037	0	3.88253	0.00614334	0.00426874	4.02839e-05
oxyphenbutazone	4641	129-20-4	CCCCC1C(=O)N(N(C1=O)C2=CC=C(C=C2)O)C3=CC=CC=C3	-0.02	0.253395	Train	2.0589	2.37841	5.10906	0.000184527	0.0691701	0.0282479
doxycycline	54671203	564-25-0	CC1C2C(C3C(C(=O)C(=C(C3(C(=O)C2=C(C4=C1C=CC=C4O)O)O)O)C(=O)N)N(C)C)O	0.01	-0.26001	Train	0.0432122	1	1.14833	9.9218e-06	0.0289712	0.0181546
alprenolol	2119	13655-52-2	CC(C)NCC(COC1=CC=CC=C1CC=C)O	0.04	0.094305	Train	0.506157	0	3.36515	0.0027299	0.0029151	0.00175054
prazosin	4893	19216-56-9	COC1=C(C=C2C(=C1)C(=NC(=N2)N3CCN(CC3)C(=O)C4=CC=CO4)N)OC	0.06	-0.0516012	Train	1.12525	1	2.54003	0.00033108	0.00114968	0.0180016
ciprofloxacin	2764	85721-33-1	C1CC1N2C=C(C(=O)C3=CC(=C(C=C32)N4CCNCC4)F)C(=O)O	0.14	-0.153414	Train	1.30192	0	1.53647	0.00354938	0.000900262	0.00102089
labetalol	3869	36894-69-6	CC(CCC1=CC=CC=C1)NCC(C2=CC(=C(C=C2)O)C(=O)N)O	0.14	0.00303183	Train	1.55829	1	2.87869	0.000717646	0.00857866	0.000117075
norfloxacin	4539	70458-96-7	CCN1C=C(C(=O)C2=CC(=C(C=C21)N3CCNCC3)F)C(=O)O	0.14	-0.177663	Train	0.956443	0	1.34687	0.000802263	0.00525819	0.00791294
naproxen	156391	22204-53-1	CC(C1=CC2=C(C=C1)C=C(C=C2)OC)C(=O)O	0.25	0.128757	Train	0.74479	0	3.66084	0.00589956	0.0111954	1.62808e-08
propranolol	4946	13013-17-7	CC(C)NCC(COC1=CC=CC2=CC=CC=C21)O	0.28	0.0884294	Train	1.2455	0	3.20658	0.000100025	0.0133002	0.000484094
novobiocin	54675769	1476-53-5	CC1=C(C=CC2=C1OC(=O)C(=C2O)NC(=O)C3=CC(=C(C=C3)O)CC=C(C)C)OC4C(C(C(C(O4)(C)C)OC)OC(=O)N)O	0.35	0.181436	Train	1.0326	2.37841	4.61688	5.23925e-05	0.0214014	0.00444027
ondansetron	4595	#VALUE!	CC1=NC=CN1CC2CCC3=C(C2=O)C4=CC=CC=C4N3C	0.37	0.0888691	Train	1.22594	0	3.35719	0.00641061	0.00309354	0.0111241
quinidine	441074	56-54-2	COC1=CC2=C(C=CN=C2C=C1)C(C3CC4CCN3CC4C=C)O	0.44	0.121138	Train	1.41219	0	3.51559	0.00432192	0.00806453	0.00155286
sulfasalazine	5353980	599-79-1	C1=CC=NC(=C1)NS(=O)(=O)C2=CC=C(C=C2)NN=C3C=CC(=O)C(=C3)C(=O)O	0.56	-0.0399324	Train	0.918192	0	2.40222	0.00443948	0.000171119	0.00149595
desipramine	2995	50-47-5	CNCCCN1C2=CC=CC=C2CCC3=CC=CC=C31	0.61	0.385273	Train	0.992506	0	5.39645	0.000718647	0.00547812	0.0210144
estradiol	5757	73459-61-7	CC12CCC3C(C1CCC2O)CCC4=C3C=CC(=C4)O	0.68	0.387754	Train	2.0748	0	5.32824	0.00246606	0.00388424	0.00231534
testosterone	6013	58-22-0	CC12CCC3C(C1CCC2O)CCC4=CC(=O)CCC34C	0.74	0.26588	Train	1.59115	0	4.50344	0.00251126	0.0150571	0.00219696
imipramine	3696	50-49-7	CN(C)CCCN1C2=CC=CC=C2CCC3=CC=CC=C31	0.75	0.520321	Train	1.01879	0	6.35087	0.000203681	0.00525662	0.0210364
promazine	4926	58-40-2	CN(C)CCCN1C2=CC=CC=C2SC3=CC=CC=C31	0.92	0.447559	Train	1.36414	0	5.78975	0.00094566	0.00267304	0.00530981
triflupromazine	5568	146-54-3	CN(C)CCCN1C2=CC=CC=C2SC3=C1C=C(C=C3)C(F)(F)F	1.05	0.685894	Train	1.13549	0	7.5104	0.000125868	0.0044486	0.011458
chlorpromazine	2726	50-53-3	CN(C)CCCN1C2=CC=CC=C2SC3=C1C=C(C=C3)Cl	1.1	0.610801	Train	1.31115	0	6.99396	0.00256057	0.000786806	0.00293772
clotrimazole	2812	23593-75-1	C1=CC=C(C=C1)C(C2=CC=CC=C2)(C3=CC=CC=C3Cl)N4C=CN=C4	1.34	0.75052	Train	1.89275	0	7.89587	0.000285991	0.00165743	0.00231869
cimetidine	2756	51481-61-9	CC1=C(N=CN1)CSCCNC(=NC)NC#N	-0.44	-0.31016	Test	0.132078	0	0.539091	0.00381255	0.0394145	7.12572e-05
hydrocortisone	5754	50-23-7	CC12CCC(=O)C=C1CCC3C2C(CC4(C3CCC4(C(=O)CO)O)C)O	-0.4	-0.233511	Test	0.346182	0	1.27824	0.0113848	0.0180996	0.0376253
scopolamine	3000322	51-34-3	CN1C2CC(CC1C3C2O3)OC(=O)C(CO)C4=CC=CC=C4	-0.34	-0.262102	Test	1.2442	0	0.785071	0.00339691	0.00472984	0.0163436
trimethoprim	5578	738-70-5	COC1=CC(=CC(=C1OC)OC)CC2=CN=C(N=C2N)N	-0.26	-0.191493	Test	0.407873	0	1.72111	0.0172668	0.0253131	0.0490065
methylprednisolone	6741	83-43-2	CC1CC2C3CCC(C3(CC(C2C4(C1=CC(=O)C=C4)C)O)C)(C(=O)CO)O	-0.22	-0.218657	Test	0.352259	0	1.58566	0.0230144	0.0004902	0.0133993
pindolol	4828	28813-39-0	CC(C)NCC(COC1=CC=CC2=C1C=CN2)O	-0.13	-0.0675569	Test	0.92311	0	2.26893	0.00620241	0.000641369	0.0190786
tetracycline	54675776	64-75-5	CC1(C2CC3C(C(=O)C(=C(C3(C(=O)C2=C(C4=C1C=CC=C4O)O)O)O)C(=O)N)N(C)C)O	-0.08	-0.270239	Test	0.00613848	1	1.33494	0.0131583	0.0265194	0.00341059
ketoprofen	3825	22071-15-4	CC(C1=CC=CC(=C1)C(=O)C2=CC=CC=C2)C(=O)O	0.03	0.24508	Test	1.26644	0	4.5085	0.00854097	0.0132058	0.00107784
droperidol	3168	548-73-2	C1CN(CC=C1N2C3=CC=CC=C3NC2=O)CCCC(=O)C4=CC=C(C=C4)F	0.43	0.0629068	Test	0.840232	2.37841	4.029	0.00766993	0.0208374	0.0577951
progesterone	5994	57-83-0	CC(=O)C1CCC2C1(CCC3C2CCC4=CC(=O)CCC34C)C	0.59	0.325487	Test	1.05151	0	4.92441	0.00054971	0.000881518	3.42234e-05
ketoconazole	456201	65277-42-1	CC(=O)N1CCN(CC1)C2=CC=C(C=C2)OCC3COC(O3)(CN4C=CN=C4)C5=C(C=C(C=C5)Cl)Cl	0.84	0.29335	Test	1.8192	1	4.97604	0.00127767	0.0273969	0.011366

## Sheet: S2
Table S2. Parameters and criteria considered for goodness of fit, internal and external validation
Parameter	Explanation	Acceptance threshold	Reference for the parameter (a) and the acceptance threshold (b)
R2Train	Coefficient of determination	> 0.60	(b) Golbraikh A, Tropsha A. Beware of q2! J Mol Graph Model. 2002; 20:269-276.
MSETrain	Mean squared error of the training set
MSECV	Cross-validation mean squared error
Q2LMO	Leave-many-out (10% of samples were excluded in each iteration) cross-validation correlation coefficient	> 0.50	(b) Golbraikh A, Tropsha A. Beware of q2! J Mol Graph Model. 2002; 20:269-276.
R2Yscr and Q2Yscr	New coefficients of determination following the Y-scrambling response randomization test (100 scrambling iterations)
R2Test	Coefficient of determination of the test set	> 0.60	(b) Golbraikh A, Tropsha A. Beware of q2! J Mol Graph Model. 2002; 20:269-276.
MSETest	Mean squared error of the test set		(a) Aptula AO, Jeliazkova NG, Schultz TW, Cronin MTD. The better predictive model: High q2 for the training set or low root mean square error of prediction for the test set? QSAR Comb Sci. 2005; 24:385-396.
Q2F1	External Q2 functions	> 0.60	(a) Shi LM, Fang H, Tong W, Wu J, Perkins R, Blair RM, Branham WS, Dial SL, Moland CL, Sheehan DM. QSAR models using a large diverse set of estrogens. J Chem Inf Comp Sci. 2001; 41:186-195; (b) Chirico N, Gramatica, P. Real external predictivity of QSAR models. Part 2. New intercomparable thresholds for different validation criteria and the need for scatter plot inspection. J Chem Inf Model. 2012…
Q2F2	External Q2 functions	> 0.60	(a) Schüürmann G, Ebert RU, Chen J, Wang B, Kühne R. External validation and prediction employing the predictive squared correlation coefficient-test set activity mean vs training set activity mean. J Chem Inf Model. 2008; 48:2140-2145; (b) Chirico N, Gramatica, P. Real external predictivity of QSAR models. Part 2. New intercomparable thresholds for different validation criteria and the need for …
Q2F3	External Q2 functions	> 0.60	(a) Consonni V, Ballabio D, Todeschini R. Comments on definition of the Q2 parameter for QSAR validation. J Chem Inf Model. 2009; 49:1669-1678. Consonni V, Ballabio D, Todeschini R. Evaluation of model predictive ability by external validation techniques. J Chemom. 2010; 24:194-201; (b) Chirico N, Gramatica, P. Real external predictivity of QSAR models. Part 2. New intercomparable thresholds for …
CCCTest	Concordance correlation coefficient of the test set	> 0.85	(a) Chirico N, Gramatica P. Real external predictivity of QSAR models: How to evaluate it? Comparison of different validation criteria and proposal of using the concordance correlation coefficient. J Chem Inf Model. 2011; 51:2320-2335; (b) Chirico N, Gramatica, P. Real external predictivity of QSAR models. Part 2. New intercomparable thresholds for different validation criteria and the need for s…
r2m and Δr2m	Validation metric	> 0.50 and < 0.20	(a), (b) Ojha PK, Mitra I, Das RN, Roy K. Further exploring r2m metrics for validation of QSPR models. Chemom Int Lab Syst. 2011; 107:194-205.
Golbraikh and Tropsha's criteria			(a), (b) Golbraikh A, Tropsha A. Beware of q2! J Mol Graph Model. 2002; 20:269-276.
Color key
Criteria used for final model selection

## Sheet: S3
Table S3: External dataset with predicted Log Khsa
Name	CID	CAS	SMILE	Predicted LogKhsa	isOutside	Mor23i	N-072	ALOGP	MCF7_ENSG00000112115	PC3_ENSG00000197646	PC3_ENSG00000276644
doxorubicin	31703	111266-55-8	CC1C(C(CC(O1)OC2CC(CC3=C(C4=C(C(=C23)O)C(=O)C5=C(C4=O)C=CC=C5OC)O)(C(=O)CO)O)N)O	-1.02016	TRUE	1.14062	0	0.00799418	0.0164273	0.00431786	0.403074
irinotecan	60838	97682-44-5	CCC1=C2C=C(C=CC2=NC3=C1CN4C3=CC5=C(C4=O)COC(=O)C5(CC)O)OC(=O)N6CCC(CC6)N7CCCCC7	-2.44507	TRUE	2.78786	2.37841	5.10733	0.0298369	0.0199365	0.0191501
meteneprost	5283060	61263-35-2	CCCCC(C)(C)C(C=CC1C(CC(=C)C1CC=CCCCC(=O)O)O)O	0.473579	FALSE	3.36993	0	7.29029	0.0113845	0.0121109	0.0108439
semustine	5198	13909-09-06	CC1CCC(CC1)NC(=O)N(CCCl)N=O	-0.00554953	FALSE	0.708439	2.37841	3.37312	5.5677e-05	0.000758705	0.0175081
ifenprodil	3689	23210-58-4	CC(C(C1=CC=C(C=C1)O)O)N2CCC(CC2)CC3=CC=CC=C3	0.460314	FALSE	2.04591	0	5.9411	0.000495816	0.0697176	0.0187098
pseudopelletierine	11096	552-70-5	CN1C2CCCC1CC(=O)C2	-0.259196	FALSE	0.00356239	0	0.899797	0.00212953	0.0257669	0.0165832
alsterpaullone	5005498	237430-03-4	C1C2=C(C3=CC=CC=C3NC1=O)NC4=C2C=C(C=C4)[N+](=O)[O-]	-0.324644	FALSE	1.1883	1	3.6495	9.39284e-05	0.000155494	0.00979858
colforsin	47936	66428-89-5	CC(=O)OC1C(C2C(CCC(C2(C3(C1(OC(CC3=O)(C)C=C)C)O)C)O)(C)C)O	-0.32101	FALSE	0.0135344	0	0.637998	0.00342604	0.0421212	8.36061e-05
lomustine	3950	13010-47-4	C1CCC(CC1)NC(=O)N(CCCl)N=O	-0.101119	FALSE	0.475799	2.37841	2.97631	0.000876572	0.0368308	0.000237228
enalapril	5388962	75847-73-3	CCOC(=O)C(CCC1=CC=CC=C1)NC(C)C(=O)N2CCCC2C(=O)O	0.0211963	FALSE	1.42023	1	3.07927	0.00292377	0.0534775	0.00450693
dyclonine	3180	586-60-7	CCCCOC1=CC=C(C=C1)C(=O)CCN2CCCCC2	0.452466	FALSE	1.99555	0	5.75247	0.00995153	0.0123622	0.0105644
flunarizine	941361	52468-60-7	C1CN(CCN1CC=CC2=CC=CC=C2)C(C3=CC=C(C=C3)F)C4=CC=C(C=C4)F	0.863733	TRUE	2.15903	0	9.26352	6.3287e-05	0.0329586	0.000579034
triprolidine	5282443	6138-79-0	CC1=CC=C(C=C1)C(=CCN2CCCC2)C3=CC=CC=N3	0.326346	FALSE	1.74623	0	5.78975	0.0310201	0.0728814	0.00143835
artemisinin	68827	63968-64-9	CC1CCC2C(C(=O)OC3C24C1CCC(O3)(OO4)C)C	0.0980739	FALSE	0.278855	0	4.17986	0.000258074	0.0200701	0.0348982
scriptaid	5186	287383-59-9	C1=CC2=C3C(=C1)C(=O)N(C(=O)C3=CC=C2)CCCCCC(=O)NO	-0.596712	FALSE	2.12991	2.37841	2.01279	0.00125017	0.00560863	0.00024581
carmustine	2578	154-93-8	C(CCl)NC(=O)N(CCCl)N=O	-0.327727	FALSE	0.0513575	2.37841	1.25465	0.0026186	0.00464673	0.0350303
diperodon	10831	0101-08-06	C1CCN(CC1)CC(COC(=O)NC2=CC=CC=C2)OC(=O)NC3=CC=CC=C3	0.290441	FALSE	1.98694	2.37841	5.8164	0.0137052	0.00192071	0.0146456
dinoprostone	5280360	363-24-6	CCCCCC(C=CC1C(CC(=O)C1CC=CCCCC(=O)O)O)O	0.201076	FALSE	1.94544	0	4.00423	0.00734129	0.000158687	0.0138786
valdecoxib	119607	181695-72-7	CC1=C(C(=NO1)C2=CC=CC=C2)C3=CC=C(C=C3)S(=O)(=O)N	-0.0175511	FALSE	1.85732	0	3.49792	0.0237032	0.00697255	0.00191623
erastin	11214940	571203-78-6	CCOC1=CC=CC=C1N2C(=O)C3=CC=CC=C3N=C2C(C)N4CCN(CC4)C(=O)COC5=CC=C(C=C5)Cl	0.627279	FALSE	2.3918	2.37841	7.73181	0.000782938	0.00501936	0.0167308
pioglitazone	4829	111025-46-8	CCC1=CN=C(C=C1)CCOC2=CC=C(C=C2)CC3C(=O)NC(=O)S3	0.350679	FALSE	1.29533	1	5.68161	0.0278558	0.000147271	0.000181886
rotenone	6758	83-79-4	CC(=C)C1CC2=C(O1)C=CC3=C2OC4COC5=CC(=C(C=C5C4C3=O)OC)OC	0.33997	FALSE	0.79461	0	5.53514	0.00105873	0.00530923	0.0042512
mepyramine	4992	91-84-9	CN(C)CCN(CC1=CC=C(C=C1)OC)C2=CC=CC=N2	0.170595	FALSE	1.02381	0	4.09186	2.13499e-05	0.0120257	0.00336529
ticarcillin	36921	34787-01-04	CC1(C(N2C(S1)C(C2=O)NC(=O)C(C3=CSC=C3)C(=O)O)C(=O)O)C	-0.454013	FALSE	0.304252	2.37841	0.479034	0.0222014	0.00177017	0.0185412
mifepristone	55245	84371-65-3	CC#CC1(CCC2C1(CC(C3=C4CCC(=O)C=C4CCC23)C5=CC=C(C=C5)N(C)C)C)O	0.782977	TRUE	0.802976	0	8.45338	0.0272602	0.0512844	0.00107301
skimmianine	6760	83-95-4	COC1=C(C2=C(C=C1)C(=C3C=COC3=N2)OC)OC	-0.0414019	FALSE	0.742434	0	2.87869	0.0249833	0.0182269	0.00035867
phenazopyridine	4756	94-78-0	C1=CC=C(C=C1)N=NC2=C(N=C(C=C2)N)N	0.0833842	FALSE	1.13421	0	3.3556	0.00223231	0.0353583	0.00505586
amodiaquine	2165	86-42-0	CCN(CC)CC1=C(C=CC(=C1)NC2=C3C=CC(=CC3=NC=C2)Cl)O	0.579759	FALSE	1.06415	0	6.98474	0.00411757	0.000571165	0.00532517
fluorocurarine	21586665	6866-93-9	CC=C1C[N+]2(CCC34C2CC1C(=C3NC5=CC=CC=C45)C=O)C	-0.276919	FALSE	0.692142	0	0.874169	0.00034816	0.00161539	0.0380775
fipexide	3351	34161-24-5	C1CN(CCN1CC2=CC3=C(C=C2)OCO3)C(=O)COC4=CC=C(C=C4)Cl	0.195716	FALSE	0.885134	1	4.39056	0.00400772	0.0414601	0.000101097
trioxysalen	5585	3902-71-4	CC1=CC(=O)OC2=C1C=C3C=C(OC3=C2C)C	0.0788855	FALSE	0.635714	0	4.41578	0.0017146	0.000143206	0.00757973
etanidazole	3276	22668-01-05	C1=CN(C(=N1)[N+](=O)[O-])CC(=O)NCCO	-0.339146	FALSE	0.401614	1	0.885134	0.000559813	0.0154143	0.0852271
nomegestrol	68783	58691-88-6	CC1=CC2C(CCC3(C2CCC3(C(=O)C)O)C)C4C1=CC(=O)CC4	0.0635253	FALSE	0.625455	0	3.36515	0.00253089	0.0171278	6.70874e-06
pinacidil	4826	60560-33-0	CC(C(C)(C)C)N=C(NC#N)NC1=CC=NC=C1	-0.128087	FALSE	0.484434	0	3.14044	0.00613371	0.0107798	0.0426668
cefoperazone	44187	62893-19-0	CCN1CCN(C(=O)C1=O)C(=O)NC(C2=CC=C(C=C2)O)C(=O)NC3C4N(C3=O)C(=C(CS4)CSC5=NN=NN5C)C(=O)O	-0.717355	TRUE	0.941599	7.47674	0.20368	0.000146646	0.0185039	3.0313e-07
betamethasone	9782	378-44-9	CC1CC2C3CCC4=CC(=O)C=CC4(C3(C(CC2(C1(C(=O)CO)O)C)O)F)C	-0.187219	FALSE	0.299334	0	1.85873	0.017472	0.000465839	0.058005
benserazide	2327	322-35-0	C1=CC(=C(C(=C1CNNC(=O)C(CO)N)O)O)O	-0.406752	FALSE	0.456485	1	1.69329	0.00637521	0.0269497	0.000638878
bupivacaine	2474	38396-39-3	CCCCN1CCCCC1C(=O)NC2=C(C=CC=C2C)C	0.433895	FALSE	1.90128	1	6.40338	0.00107821	0.0324938	0.000366975
dropropizine	3169	17692-31-8	C1CN(CCN1CC(CO)O)C2=CC=CC=C2	-0.253512	FALSE	0.457554	0	0.875386	0.00635975	0.0248661	0.00116799
telenzepine	5387	80880-90-6	CC1=C2C(=CS1)C(=O)NC3=CC=CC=C3N2C(=O)CN4CCN(CC4)C	-0.389302	FALSE	0.640284	2.37841	1.90128	0.00325434	0.00291899	0.00666619
minocycline	54675783	10118-90-8	CN(C)C1C2CC3CC4=C(C=CC(=C4C(=C3C(=O)C2(C(=C(C1=O)C(=O)N)O)O)O)O)N(C)C	-0.69288	TRUE	0.297371	1	0.192827	0.0091838	0.0316792	0.0130739
diethylcarbamazine	3052	90-89-1	CCN(CC)C(=O)N1CCN(CC1)C	-0.624542	FALSE	0.840232	2.37841	0.354289	0.0247339	0.0160317	0.00135698
norethisterone	6230	68-22-4	CC12CCC3C(C1CCC2(C#C)O)CCC4=CC(=O)CCC34	0.425879	FALSE	1.23115	0	5.96789	0.0107566	0.0128705	0.00111082
ceftazidime	5481173	72558-82-8	CC(C)(C(=O)O)ON=C(C1=CSC(=N1)N)C(=O)NC2C3N(C2=O)C(=C(CS3)C[N+]4=CC=CC=C4)C(=O)[O-]	-0.47408	FALSE	0.127094	2.37841	0.227589	0.0288976	0.00630571	0.0779496
indometacin	3715	53-86-1	CC1=C(C2=C(N1C(=O)C3=CC=C(C=C3)Cl)C=CC(=C2)OC)CC(=O)O	0.115562	FALSE	0.807764	0	6.03049	2.64669e-05	0.0203004	0.0329849
enoxacin	3229	74011-58-8	CCN1C=C(C(=O)C2=CC(=C(N=C21)N3CCNCC3)F)C(=O)O	-0.207843	FALSE	0.890016	0	1.25204	0.001909	0.00311158	0.0215049
phenoxybenzamine	4768	59-96-1	CC(COC1=CC=CC=C1)N(CCCl)CC2=CC=CC=C2	0.251999	FALSE	1.91977	0	6.69462	0.0013379	0.0255155	0.000553871
latamoxef	47499	64952-97-2	CN1C(=NN=N1)SCC2=C(N3C(C(C3=O)(NC(=O)C(C4=CC=C(C=C4)O)C(=O)O)OC)OC2)C(=O)O	-0.448271	FALSE	0.196431	2.37841	0.245388	0.0159174	0.0051312	0.138093
clobetasol	5311051	25122-41-2	CC1CC2C3CCC4=CC(=O)C=CC4(C3(C(CC2(C1(C(=O)CCl)O)C)O)F)C	0.133987	FALSE	0.0910221	0	3.6949	7.54089e-06	0.00856651	0.0295393
altizide	2122	133585-76-9	C=CCSCC1NC2=CC(=C(C=C2S(=O)(=O)N1)S(=O)(=O)N)Cl	-0.167824	FALSE	0.000177828	0	1.64068	0.000216306	0.0249142	0.012434
clomipramine	2801	303-49-1	CN(C)CCCN1C2=CC=CC=C2CCC3=C1C=C(C=C3)Cl	0.634389	FALSE	0.915735	0	7.57407	2.45893e-06	0.000464193	0.00234812
napelline	441749	5008-52-6	CCN1CC2(CCC(C34C2CC(C31)C56C4CC(C(C5)C(=C)C6O)O)O)C	-0.213649	FALSE	1.45114	0	1.09843	0.00221592	0.00195765	0.00192592
cefalotin	6024	153-61-7	CC(=O)OCC1=C(N2C(C(C2=O)NC(=O)CC3=CC=CS3)SC1)C(=O)O	-0.421741	FALSE	0.029078	2.37841	0.408918	0.000692221	0.131089	0.0102338
kinetin	3830	525-79-1	C1=COC(=C1)CNC2=NC=NC3=C2NC=N3	-0.210049	FALSE	0.763693	0	1.11246	0.0013073	0.00779234	0.00446197
beclometasone	20469	4419-39-0	CC1CC2C3CCC4=CC(=O)C=CC4(C3(C(CC2(C1(C(=O)CO)O)C)O)Cl)C	-0.0917732	FALSE	0.118875	0	2.23804	0.000213155	0.00939413	0.0104303
paroxetine	43815	110429-35-1	C1CNCC(C1C2=CC=C(C=C2)F)COC3=CC4=C(C=C3)OCO4	0.2181	FALSE	1.68912	0	4.33015	0.00674238	0.000626825	0.00349645
citalopram	2771	59729-33-8	CN(C)CCCC1(C2=C(CO1)C=C(C=C2)C#N)C3=CC=C(C=C3)F	0.319613	FALSE	0.854743	0	5.16802	0.00532963	0.00238515	4.77098e-05
spiradoline	55652	87151-85-7	CN(C1CCC2(CCCO2)CC1N3CCCC3)C(=O)CC4=CC(=C(C=C4)Cl)Cl	0.38768	FALSE	1.29402	1	5.66216	0.000435701	0.00212626	0.00053899
flutamide	3397	13311-84-7	CC(C)C(=O)NC1=CC(=C(C=C1)[N+](=O)[O-])C(F)(F)F	0.103854	FALSE	0.582513	1	3.81052	0.0003995	0.00306622	0.0091253
ciclacillin	19003	3485-14-1	CC1(C(N2C(S1)C(C2=O)NC(=O)C3(CCCCC3)N)C(=O)O)C	-0.402729	FALSE	0.166235	2.37841	0.505066	0.015622	0.0100729	0.0178963
homosalate	8362	118-56-9	CC1CC(CC(C1)(C)C)OC(=O)C2=CC=CC=C2O	0.402518	FALSE	1.44576	0	5.63212	0.0016359	0.049609	9.44743e-05
oxaprozin	4614	21256-18-8	C1=CC=C(C=C1)C2=C(OC(=N2)CCC(=O)O)C3=CC=CC=C3	0.329918	FALSE	1.82765	0	4.89863	0.00984959	0.0293184	0.000881089
quinethazone	6307	73-49-4	CCC1NC2=CC(=C(C=C2C(=O)N1)S(=O)(=O)N)Cl	-0.283067	FALSE	0.404741	1	0.963882	0.00141024	0.00218916	0.000538296
nialamide	4472	51-12-7	C1=CC=C(C=C1)CNC(=O)CCNNC(=O)C2=CC=NC=C2	-0.424977	FALSE	0.853532	2.37841	0.277887	0.0140259	0.0189655	0.0242176
chlorambucil	2708	0305-03-03	C1=CC(=CC=C1CCCC(=O)O)N(CCCl)CCCl	0.383483	FALSE	0.722467	0	5.43149	0.00345948	0.000131401	0.00132877
fenbendazole	3334	43210-67-9	COC(=O)NC1=NC2=C(N1)C=C(C=C2)SC3=CC=CC=C3	0.264248	FALSE	0.741256	1	5.25149	0.0279659	0.0176453	0.00133512
parbendazole	26596	14255-87-9	CCCCC1=CC2=C(C=C1)N=C(N2)NC(=O)OC	0.266571	FALSE	1.47137	1	4.7975	0.00182728	0.010559	0.000121932
santonin	221071	0481-06-01	CC1C2CCC3(C=CC(=O)C(=C3C2OC1=O)C)C	0.0250301	FALSE	0.447953	0	3.0824	0.00911471	0.00531264	0.00673422
levcycloserine	449215	339-72-0	C1C(C(=O)NO1)N	-0.162651	FALSE	0.029078	1	1.91408	0.00142349	0.000634393	0.00289941
proglumide	4922	6620-60-6	CCCN(CCC)C(=O)C(CCC(=O)O)NC(=O)C1=CC=CC=C1	-0.0942701	FALSE	1.76301	2.37841	2.85709	0.0254745	0.0415814	0.000435498
mesalazine	4075	89-57-6	C1=CC(=C(C=C1N)C(=O)O)O	-0.507924	FALSE	0.295411	0	0.338113	0.00690833	0.0101915	0.00475091
propoxycaine	6843	86-43-1	CCCOC1=C(C=CC(=C1)N)C(=O)OCCN(CC)CC	0.0806624	FALSE	1.02004	0	3.35082	0.0223829	0.00147919	0.0180681
cefepime	5479537	88040-23-7	C[N+]1(CCCC1)CC2=C(N3C(C(C3=O)NC(=O)C(=NOC)C4=CSC(=N4)N)SC2)C(=O)[O-]	-0.160328	FALSE	0.598263	2.37841	2.25127	0.0056617	0.0733241	0.0161649
mephenytoin	4060	50-12-4	CCC1(C(=O)N(C(=O)N1)C)C2=CC=CC=C2	-0.220101	FALSE	0.945306	2.37841	1.79949	0.0192274	0.0488465	0.000507921
kaempferol	5280863	520-18-3	C1=CC(=CC=C1C2=C(C(=O)C3=C(C=C(C=C3O2)O)O)O)O	-0.0857949	FALSE	0.818558	0	2.04302	0.00463599	1.65206e-06	0.125413
oxedrine	7172	94-07-5	CNCC(C1=CC=C(C=C1)O)O	-0.321511	FALSE	0.168858	0	0.517089	0.00847302	0.00591485	0.00581207
benzylpenicillin	5904	61-33-6	CC1(C(N2C(S1)C(C2=O)NC(=O)CC3=CC=CC=C3)C(=O)O)C	-0.311039	FALSE	0.63115	2.37841	1.40416	0.00426521	0.00587107	0.0226426
thiethylperazine	5440	1420-55-9	CCSC1=CC2=C(C=C1)SC3=CC=CC=C3N2CCCN4CCN(CC4)C	0.427213	FALSE	1.39213	0	7.33309	8.35772e-07	0.107048	0.00970178
piperacetazine	19675	3819-00-9	CC(=O)C1=CC2=C(C=C1)SC3=CC=CC=C3N2CCCN4CCC(CC4)CCO	0.460271	FALSE	1.88282	0	6.03944	0.0117912	6.38275e-05	0.0127349
azaperone	15443	1649-18-9	C1CN(CCN1CCCC(=O)C2=CC=C(C=C2)F)C3=CC=CC=N3	0.238412	FALSE	1.46057	0	4.56432	0.00111834	0.00376325	0.046444
ramipril	5362129	87333-19-5	CCOC(=O)C(CCC1=CC=CC=C1)NC(C)C(=O)N2C3CCCC3CC2C(=O)O	0.0816967	FALSE	1.25073	1	4.46125	0.00256955	0.0349063	0.00643638
chloropyrazine	73277	14508-49-7	C1=CN=C(C=N1)Cl	-0.344164	FALSE	0.110767	0	0.320098	8.29691e-06	0.00181693	0.0138045
tropine	8424	120-29-6	CN1C2CCC1CC(C2)O	-0.365512	FALSE	0.365497	0	0.195529	0.000402421	0.0606425	0.00629775
piretanide	4849	55837-27-9	C1CCN(C1)C2=C(C(=CC(=C2)C(=O)O)S(=O)(=O)N)OC3=CC=CC=C3	0.0619745	FALSE	1.1896	0	3.05894	0.000598287	3.58683e-06	0.00276585
dorzolamide	5284549	120279-96-1	CCNC1CC(S(=O)(=O)C2=C1C=C(S2)S(=O)(=O)N)C	-0.352955	FALSE	0.246333	0	0.193727	0.00178679	0.0485782	0.0369427
meropenem	441130	96036-03-02	CC1C2C(C(=O)N2C(=C1SC3CC(NC3)C(=O)N(C)C)C(=O)O)C(C)O	-0.529092	FALSE	0.00752121	2.37841	1.44441	0.000167232	0.106663	7.21653e-05
estriol	5756	50-27-1	CC12CCC3C(C1CC(C2O)O)CCC4=C3C=CC(=C4)O	0.148365	FALSE	1.97261	0	3.69652	0.00127415	0.00213818	0.00542281
cycloserine	6234	68-41-7	C1C(C(=O)NO1)N	-0.195296	FALSE	0.029078	1	1.91408	0.0164047	0.0399862	0.00453728
ciprofibrate	2763	52214-84-3	CC(C)(C(=O)O)OC1=CC=C(C=C1)C2CC2(Cl)Cl	0.126189	FALSE	0.165362	0	3.83177	0.00402155	0.00321872	0.00231706
trifluridine	6256	70-00-8	C1C(C(OC1N2C=C(C(=O)NC2=O)C(F)(F)F)CO)O	-0.711585	TRUE	0.0156812	2.37841	0.735374	4.24658e-05	0.000610502	0.00121701
ronidazole	5094	7681-76-7	CN1C(=CN=C1COC(=O)N)[N+](=O)[O-]	-0.430432	FALSE	0.154103	1	0.0472497	0.000905663	0.0232584	0.014288
cyclopentolate	2905	512-15-2	CN(C)CCOC(=O)C(C1=CC=CC=C1)C2(CCCC2)O	0.0666773	FALSE	0.402656	0	3.1263	0.000524973	0.00036263	0.0541468
dexpropranolol	21138	5051-22-9	CC(C)NCC(COC1=CC=CC2=CC=CC=C21)O	-0.576831	FALSE	0.836612	0	3.20658	0.0481018	0.0425449	0.000309662
milrinone	4197	78415-72-2	CC1=C(C=C(C(=O)N1)C#N)C2=CC=NC=C2	-0.442483	FALSE	0.633431	1	0.275953	0.00208937	0.000876737	0.0183757
sertaconazole	65863	99592-32-2	C1=CC2=C(C(=C1)Cl)SC=C2COC(CN3C=CN=C3)C4=C(C=C(C=C4)Cl)Cl	0.836704	TRUE	1.28481	0	9.08437	0.0021564	0.0249055	0.00900437
natamycin	5284447	7681-93-8	CC1CC=CC=CC=CC=CC(CC2C(C(CC(O2)(CC(CC3C(O3)C=CC(=O)O1)O)O)O)C(=O)O)OC4C(C(C(C(O4)C)O)N)O	-0.368912	FALSE	0.283704	0	0.288571	0.00015137	0.000269843	0.0841906
sulfadoxine	17134	2447-57-6	COC1=C(N=CN=C1OC)NS(=O)(=O)C2=CC=C(C=C2)N	-0.17961	FALSE	0.0626301	0	1.40149	0.0127332	0.0975764	0.0296784
cyproterone	5284537	2098-66-0	CC(=O)C1(CCC2C1(CCC3C2C=C(C4=CC(=O)C5CC5C34C)Cl)C)O	0.0957286	FALSE	0.750687	0	3.38907	0.0115829	0.0184079	0.019302
meprylcaine	4065	495-70-5	CCCNC(C)(C)COC(=O)C1=CC=CC=C1	0.0861164	FALSE	0.424657	0	3.53006	6.8347e-05	0.00822001	0.00334174
prednicarbate	6714002	73771-04-07	CCC(=O)OCC(=O)C1(CCC2C1(CC(C3C2CCC4=CC(=O)C=CC34C)O)C)OC(=O)OCC	0.0367854	FALSE	0.422551	0	4.97776	0.00175932	0.000222541	0.0159014
mecamylamine	4032	60-40-2	CC1(C2CCC(C2)C1(C)NC)C	-0.00793625	FALSE	0.679391	0	2.65501	4.75006e-06	0.04091	0.0856679
imidurea	38258	39236-46-9	C(NC(=O)NC1C(=O)NC(=O)N1CO)NC(=O)NC2C(=O)NC(=O)N2CO	-0.215904	FALSE	1.45922	13.4543	5.69046	0.0378004	0.0244697	0.0141432
ifosfamide	3690	3778-73-2	C1CN(P(=O)(OC1)NCCCl)CCCl	-0.261011	FALSE	0.0506681	0	0.829381	0.0038936	0.0813257	0.0599272
sulfamonomethoxine	5332	1220-83-3	COC1=NC=NC(=C1)NS(=O)(=O)C2=CC=C(C=C2)N	-0.179302	FALSE	0.174129	0	1.42426	0.00913956	0.0480918	0.0086064
bucladesine	9687	362-74-3	CCCC(=O)NC1=NC=NC2=C1N=CN2C3C(C4C(O3)COP(=O)(O4)O)OC(=O)CCC	-0.497289	FALSE	1.19737	1	0.346182	0.0095677	0.0263981	0.0383351
pyrithyldione	4994	77-04-3	CCC1(C(=O)C=CNC1=O)CC	-0.355005	FALSE	0.6875	1	0.722467	0.000164162	0.0210318	0.0104329
raloxifene	5035	84449-90-1	C1CCN(CC1)CCOC2=CC=C(C=C2)C(=O)C3=C(SC4=C3C=CC(=C4)O)C5=CC=C(C=C5)O	1.06405	TRUE	1.86015	0	10.1994	0.00209392	0.0637626	0.00467141
cefoxitin	441199	35607-66-0	COC1(C2N(C1=O)C(=C(CS2)COC(=O)N)C(=O)O)NC(=O)CC3=CC=CS3	-0.5286	FALSE	0.126268	3.94822	0.220176	0.00600817	0.0770447	0.0441001
methazolamide	4100	1164547-86-7	CC(=O)N=C1N(N=C(S1)S(=O)(=O)N)C	-0.34753	FALSE	0.0167776	0	0.615229	0.00116196	0.00946829	0.00273231
dienestrol	667476	84-17-3	CC=C(C1=CC=C(C=C1)O)C(=CC)C2=CC=C(C=C2)O	0.591363	FALSE	1.51471	0	6.81368	0.00271048	0.00048747	0.000258999
levomepromazine	72287	7104-38-3	CC(CN1C2=CC=CC=C2SC3=C1C=C(C=C3)OC)CN(C)C	0.300269	FALSE	1.21554	0	6.56871	7.33376e-05	0.0391897	0.133335
guanadrel	38521	22195-34-2	C1CCC2(CC1)OCC(O2)CN=C(N)N	-0.360438	FALSE	0.506157	0	0.160146	9.32516e-05	0.00239904	0.0108718
cefamandole	456255	30034-03-08	CN1C(=NN=N1)SCC2=C(N3C(C(C3=O)NC(=O)C(C4=CC=CC=C4)O)SC2)C(=O)O	-0.49162	FALSE	0.851111	2.37841	0.465049	0.00751237	0.0875566	0.0752274
dicoumarol	54676038	66-76-2	C1=CC=C2C(=C1)C(=C(C(=O)O2)CC3=C(C4=CC=CC=C4OC3=O)O)O	0.132698	FALSE	1.66279	0	3.52202	0.00143994	0.00101874	0.00238022
sulfadimidine	5327	57-68-1	CC1=CC(=NC(=N1)NS(=O)(=O)C2=CC=C(C=C2)N)C	-0.174836	FALSE	0.701445	0	1.45653	0.000583221	0.00183977	0.000216315
ethoxyquin	3293	91-53-2	CCOC1=CC2=C(C=C1)NC(C=C2C)(C)C	0.212605	FALSE	0.578029	0	4.31508	0.00618107	0.0164549	0.00113774
piperacillin	43672	61477-96-1	CCN1CCN(C(=O)C1=O)C(=O)NC(C2=CC=CC=C2)C(=O)NC3C4N(C3=O)C(C(S4)(C)C)C(=O)O	-0.739755	TRUE	0.562389	7.47674	0.143853	0.00565834	0.0273339	9.20279e-05
eucatropine	7534	100-91-4	CC1CC(CC(N1C)(C)C)OC(=O)C(C2=CC=CC=C2)O	-0.0263768	FALSE	1.38679	0	2.74802	0.00355987	0.00895011	0.00129165
fluocinonide	9642	0356-12-7	CC(=O)OCC(=O)C12C(CC3C1(CC(C4(C3CC(C5=CC(=O)C=CC54C)F)F)O)C)OC(O2)(C)C	-0.197436	FALSE	0.0676975	0	1.39881	0.00112969	0.0131523	0.000894657
flunixin	38081	38677-85-9	CC1=C(C=CC=C1NC2=C(C=CC=N2)C(=O)O)C(F)(F)F	0.318878	FALSE	0.55127	0	5.30903	0.018694	0.013201	7.25777e-06
sulfamethoxypyridazine	5330	80-35-3	COC1=NN=C(C=C1)NS(=O)(=O)C2=CC=C(C=C2)N	-0.161456	FALSE	0.460763	0	1.64206	0.00559346	0.00720365	0.0295267
levonorgestrel	13109	797-63-7	CCC12CCC3C(C1CCC2(C#C)O)CCC4=CC(=O)CCC34	0.588793	FALSE	1.73366	0	6.79533	0.00121905	0.0352756	0.000736636
meclofenoxate	4039	51-68-3	CN(C)CCOC(=O)COC1=CC=C(C=C1)Cl	0.069588	FALSE	0.192827	0	3.20185	0.0029637	0.00885414	0.0190732
medrysone	247839	2668-66-8	CC1CC2C3CCC(C3(CC(C2C4(C1=CC(=O)CC4)C)O)C)C(=O)C	0.0212901	FALSE	0.285649	0	3.40184	0.00114369	0.0284873	0.00112297
diloxanide	11367	579-38-4	CN(C1=CC=C(C=C1)O)C(=O)C(Cl)Cl	-0.371456	FALSE	0.175011	1	2.49642	0.00457038	0.0267747	0.00300564
felbinac	3332	5728-52-9	C1=CC=C(C=C1)C2=CC=C(C=C2)CC(=O)O	0.105194	FALSE	1.29928	0	3.92849	0.00152762	0.00185982	0.00793787
eticlopride	57267	84226-12-0	CCC1=CC(=C(C(=C1O)C(=O)NCC2CCCN2CC)OC)Cl	0.218836	FALSE	0.521474	1	4.51188	0.0297956	0.0155927	0.00343647
phthalylsulfathiazole	4806	85-73-4	C1=CC=C(C(=C1)C(=O)NC2=CC=C(C=C2)S(=O)(=O)NC3=NC=CS3)C(=O)O	-0.0814058	FALSE	0.696791	1	2.64286	0.0136938	0.171226	0.0040842
paracetamol	1983	103-90-2	CC(=O)NC1=CC=C(C=C1)O	-0.36457	FALSE	0.386052	1	0.620906	0.0167959	0.0228648	0.021817
lasalocid	5360807	25999-31-9	CCC(C1C(CC(O1)(CC)C2CCC(C(O2)C)(CC)O)C)C(=O)C(C)C(C(C)CCC3=C(C(=C(C=C3)C)O)C(=O)O)O	0.951279	TRUE	1.97548	0	9.7972	0.0105084	0.000412944	0.000135065
furazolidone	5323714	67-45-8	C1COC(=O)N1N=CC2=CC=C(O2)[N+](=O)[O-]	-0.327592	FALSE	0.122149	1	1.12781	7.1532e-05	0.028033	0.0126999
azacitidine	9444	320-67-2	C1=NC(=NC(=O)N1C2C(C(C(O2)CO)O)O)N	-0.203621	FALSE	0.131245	1	2.16924	0.012187	0.00247699	0.0797148
tolmetin	5509	26171-23-3	CC1=CC=C(C=C1)C(=O)C2=CC=C(N2C)CC(=O)O	0.229871	FALSE	0.853532	0	4.35027	0.00499285	0.0129073	0.00278351
oxolamine	13738	959-14-8	CCN(CC)CCC1=NC(=NO1)C2=CC=CC=C2	0.019191	FALSE	1.12781	0	3.03863	0.0110267	0.0029923	0.0016928
suprofen	5359	40828-46-4	CC(C1=CC=C(C=C1)C(=O)C2=CC=CS2)C(=O)O	0.219694	FALSE	0.628871	0	4.42925	0.00101578	0.000529868	0.00752675
reserpine	5770	50-55-5	COC1C(CC2CN3CCC4=C(C3CC2C1C(=O)OC)NC5=C4C=CC(=C5)OC)OC(=O)C6=CC(=C(C(=C6)OC)OC)OC	0.408589	FALSE	0.487681	0	6.28039	0.00539652	0.0137488	0.0131284
tetroquinone	5424	319-89-1	C1(=C(C(=O)C(=C(C1=O)O)O)O)O	-0.126545	FALSE	0.111573	0	2.14883	4.16479e-05	0.034896	0.000593216
spectinomycin	15541	22189-32-8	CC1CC(=O)C2(C(O1)OC3C(C(C(C(C3O2)NC)O)NC)O)O	-0.0441066	FALSE	0.154963	0	3.0965	0.0193321	0.00971955	0.00128283
methoxsalen	4114	298-81-7	COC1=C2C(=CC3=C1OC=C3)C=CC(=O)O2	-0.160206	FALSE	0.756593	0	2.65957	6.0344e-05	0.00134188	9.90904e-05
naringin	442428	10236-47-2	CC1C(C(C(C(O1)OC2C(C(C(OC2OC3=CC(=C4C(=O)CC(OC4=C3)C5=CC=C(C=C5)O)O)CO)O)O)O)O)O	-0.310035	FALSE	1.52286	0	0.383987	0.000578728	0.0051428	0.000427996
apigenin	5280443	520-36-5	C1=CC(=CC=C1C2=CC(=O)C3=C(C=C(C=C3O2)O)O)O	-0.0944973	FALSE	0.634572	0	2.88487	0.010789	0.0740714	0.00742115
vanoxerine	3455	67469-69-6	C1CN(CCN1CCCC2=CC=CC=C2)CCOC(C3=CC=C(C=C3)F)C4=CC=C(C=C4)F	0.911879	TRUE	2.59739	0	9.61406	0.0126386	0.0393103	0.0264479
clofazimine	2794	2030-63-9	CC(C)N=C1C=C2C(=NC3=CC=CC=C3N2C4=CC=C(C=C4)Cl)C=C1NC5=CC=C(C=C5)Cl	1.18231	TRUE	2.52197	0	11.096	0.00490308	0.00786688	0.00258607
ambroxol	2132	18683-91-5	C1CC(CCC1NCC2=CC(=CC(=C2N)Br)Br)O	0.107963	FALSE	0.6073	0	3.52363	0.0160516	0.00997436	0.00850403
maprotiline	4011	10262-69-8	CNCCCC12CCC(C3=CC=CC=C31)C4=CC=CC=C24	0.459051	FALSE	1.68774	0	5.86265	0.0122327	0.00193086	0.00707641
chlormezanone	2717	102818-66-6	CN1C(S(=O)(=O)CCC1=O)C2=CC=C(C=C2)Cl	-0.241938	FALSE	0.141313	1	1.74343	0.0026608	0.032788	0.000940904
methyldopa	38853	555-30-6	CC(CC1=CC(=C(C=C1)O)O)(C(=O)O)N	-0.347648	FALSE	0.488764	0	0.555712	0.00140278	0.0109115	0.00811696
amikacin	37768	37517-28-5	C1C(C(C(C(C1NC(=O)C(CCN)O)OC2C(C(C(C(O2)CO)O)N)O)O)OC3C(C(C(C(O3)CN)O)O)O)N	1.52081	TRUE	0.019581	1	14.1261	0.001608	0.0881301	0.0165217
mitoxantrone	4212	70711-41-0	C1=CC(=C2C(=C1NCCNCCO)C(=O)C3=C(C=CC(=C3C2=O)O)O)NCCNCCO	-0.373123	FALSE	0.163619	0	0.00659311	0.00279966	0.0763733	0.034332
metitepine	4106	20229-30-5	CN1CCN(CC1)C2CC3=CC=CC=C3SC4=C2C=C(C=C4)SC	0.541547	FALSE	0.501797	0	6.78066	0.000835215	2.96976e-05	0.00287779
brinzolamide	68844	138890-62-7	CCNC1CN(S(=O)(=O)C2=C1C=C(S2)S(=O)(=O)N)CCCOC	-0.369175	FALSE	0.212813	0	0.0735829	0.00120083	0.0203322	0.0215483
hycanthone	3634	3105-97-3	CCN(CC)CCNC1=C2C(=C(C=C1)CO)SC3=CC=CC=C3C2=O	-0.429667	FALSE	1.19607	0	4.89519	0.0048717	0.0587413	6.26138e-05
clenbuterol	2783	37148-27-9	CC(C)(C)NCC(C1=CC(=C(C(=C1)Cl)N)Cl)O	0.0183267	FALSE	0.159279	0	2.9406	0.00128247	0.0491117	0.0187019
zaprinast	5722	37762-06-04	CCCOC1=CC=CC=C1C2=NC(=O)C3=NNNC3=N2	-0.154384	FALSE	1.18055	0	1.70163	0.0111796	0.0206457	0.0154105
kanamycin	6032	8063-07-08	C1C(C(C(C(C1N)OC2C(C(C(C(O2)CN)O)O)O)O)OC3C(C(C(C(O3)CO)O)N)O)N	1.20608	TRUE	0.142159	0	11.6775	0.0090476	0.00216925	0.000508237
probucol	4912	23288-49-5	CC(C)(C)C1=CC(=CC(=C1O)C(C)(C)C)SC(C)(C)SC2=CC(=C(C(=C2)C(C)(C)C)O)C(C)(C)C	1.99925	TRUE	2.01566	0	17.1802	0.00103105	0.0173129	0.00428428
methylergometrine	8226	113-42-8	CCC(CO)NC(=O)C1CN(C2CC3=CNC4=CC=CC(=C34)C2=C1)C	-0.118263	FALSE	1.15862	1	2.47243	0.0161761	0.00611883	0.0251759
metergoline	28693	17692-51-2	CN1CC(CC2C1CC3=CN(C4=CC=CC2=C34)C)CNC(=O)OCC5=CC=CC=C5	0.378849	FALSE	2.15174	1	6.1004	0.00279673	0.00394115	0.0144082
clopamide	12492	636-54-4	CC1CCCC(N1NC(=O)C2=CC(=C(C=C2)Cl)S(=O)(=O)N)C	-0.102769	FALSE	1.01502	1	2.86017	0.0104913	0.131713	0.0028761
clorgiline	4380	17780-72-2	CN(CCCOC1=C(C=C(C=C1)Cl)Cl)CC#C	0.36305	FALSE	0.703775	0	6.61975	0.0381022	0.0109915	0.0250893
sulfafurazole	5344	127-69-5	CC1=C(ON=C1C)NS(=O)(=O)C2=CC=C(C=C2)N	-0.213979	FALSE	0.576909	0	1.51063	0.000213726	0.00181581	0.000204425
phenylpropanolamine	26934	37577-28-9	CC(C(C1=CC=CC=C1)O)N	-0.301371	FALSE	0.757776	0	0.760141	0.0129536	0.0644194	0.00575373
hemicholinium	3585	16478-59-4	C[N+]1(CCOC(C1)(C2=CC=C(C=C2)C3=CC=C(C=C3)C4(C[N+](CCO4)(C)C)O)O)C	-0.331645	FALSE	0.287596	0	0.485516	0.0355415	0.00890361	0.00010905
nicardipine	4474	55985-32-5	CC1=C(C(C(=C(N1)C)C(=O)OCCN(C)CC2=CC=CC=C2)C3=CC(=CC=C3)[N+](=O)[O-])C(=O)OC	0.294812	FALSE	1.36547	0	4.76844	0.00044255	0.0149218	0.00884672
colchicine	6167	64-86-8	CC(=O)NC1CCC2=CC(=C(C(=C2C3=CC=C(C(=O)C=C13)OC)OC)OC)OC	-0.160255	FALSE	0.112379	1	1.96688	0.00259103	0.000960745	0.00470449
zidovudine	35370	30516-87-1	CC1=CN(C(=O)NC1=O)C2CC(C(O2)CO)N=[N+]=[N-]	-0.480848	FALSE	0.202771	2.37841	0	2.06731e-05	0.00010597	0.030984
ketanserin	3822	83846-83-7	C1CN(CCC1C(=O)C2=CC=C(C=C2)F)CCN3C(=O)C4=CC=CC=C4NC3=O	0.0690963	FALSE	1.15991	2.37841	3.93342	0.0342076	0.00967489	1.5556e-05
betaxolol	2369	63659-18-7	CC(C)NCC(COC1=CC=C(C=C1)CCOCC2CC2)O	0.0209667	FALSE	0.750687	0	3.26507	0.0245662	0.0483211	1.07635e-05
debrisoquine	2966	1131-64-2	C1CN(CC2=CC=CC=C21)C(=N)N	-0.135501	FALSE	0.891238	0	1.76582	0.00255222	0.00352116	0.000960357
dobutamine	36811	34368-04-02	CC(CCC1=CC=C(C=C1)O)NCCC2=CC(=C(C=C2)O)O	0.319347	FALSE	1.3708	0	5.0019	0.0157216	0.0174544	1.12689e-05
methapyrilene	4098	91-80-5	CN(C)CCN(CC1=CC=CS1)C2=CC=CC=N2	0.0163448	FALSE	0.308199	0	4.04056	0.0331412	0.0263306	0.000192135
alfuzosin	2092	81403-80-7	CN(CCCNC(=O)C1CCCO1)C2=NC3=CC(=C(C=C3C(=N2)N)OC)OC	-0.195061	FALSE	0.420448	1	1.69468	0.00557478	0.0120299	0.0322305
terbutaline	5403	46719-29-3	CC(C)(C)NCC(C1=CC(=CC(=C1)O)O)O	-0.192515	FALSE	0.04455	0	1.32568	0.0534818	0.0118198	0.00515007
lidoflazine	3926	3416-26-0	CC1=C(C(=CC=C1)C)NC(=O)CN2CCN(CC2)CCCC(C3=CC=C(C=C3)F)C4=CC=C(C=C4)F	1.04698	TRUE	2.82474	1	10.6027	0.0273149	0.0974867	0.0210972
ketotifen	3827	34580-13-7	CN1CCC(=C2C3=C(C(=O)CC4=CC=CC=C42)SC=C3)CC1	0.30213	FALSE	0.973819	0	5.25149	0.0135388	0.0104028	0.0853625
bambuterol	54766	81732-65-2	CC(C)(C)NCC(C1=CC(=CC(=C1)OC(=O)N(C)C)OC(=O)N(C)C)O	-0.206193	FALSE	0.487681	2.37841	1.97977	0.00220319	0.00576681	0.0284613
chlortalidone	2732	77-36-1	C1=CC=C2C(=C1)C(=O)NC2(C3=CC(=C(C=C3)Cl)S(=O)(=O)N)O	-0.186582	FALSE	0.796999	1	1.66833	0.019333	0.000107583	0.0145438
tremorine	5534	51-73-0	C1CCN(C1)CC#CCN2CCCC2	-0.0501214	FALSE	0.305238	0	2.33538	0.00045586	0.0202084	0.0204316
streptomycin	19649	57-92-1	CC1C(C(C(O1)OC2C(C(C(C(C2O)O)N=C(N)N)O)N=C(N)N)OC3C(C(C(C(O3)CO)O)O)NC)(C=O)O	0.99805	TRUE	0.257719	0	10.2133	0.00373291	0.0395011	0.0025081
mebeverine	4031	3625-06-07	CCN(CCCCOC(=O)C1=CC(=C(C=C1)OC)OC)C(C)CC2=CC=C(C=C2)OC	0.666459	FALSE	1.02129	0	7.56657	0.0174125	0.150694	0.0123388
sulfinpyrazone	5342	57-96-5	C1=CC=C(C=C1)N2C(=O)C(C(=O)N2C3=CC=CC=C3)CCS(=O)C4=CC=CC=C4	-0.0945897	FALSE	1.62827	2.37841	4.67466	0.00867792	0.00419105	0.0285672
praziquantel	4891	55268-74-1	C1CCC(CC1)C(=O)N2CC3C4=CC=CC=C4CCN3C(=O)C2	-0.0288324	FALSE	2.10957	2.37841	3.44661	0.0201286	0.0252722	0.0663749
pimozide	16362	2062-78-4	C1CN(CCC1N2C3=CC=CC=C3NC2=O)CCCC(C4=CC=C(C=C4)F)C5=CC=C(C=C5)F	0.653045	FALSE	3.13887	2.37841	8.46487	0.0446408	0.00612707	0.0329035
cinnarizine	1547484	16699-20-0	C1CN(CCN1CC=CC2=CC=CC=C2)C(C3=CC=CC=C3)C4=CC=CC=C4	0.824025	TRUE	2.41116	0	8.46871	0.000214126	0.0396106	0.00194097
vinpocetine	443955	42971-09-05	CCC12CCCN3C1C4=C(CC3)C5=CC=CC=C5N4C(=C2)C(=O)OCC	0.396093	FALSE	1.52286	0	6.3744	0.0145739	0.00700273	0.00276773
antazoline	2200	91-75-8	C1CN=C(N1)CN(CC2=CC=CC=C2)C3=CC=CC=C3	0.196154	FALSE	1.6919	0	4.1516	0.00219831	0.0851867	0.00270324
guanethidine	3518	55-65-2	C1CCCN(CCC1)CCN=C(N)N	-0.270589	FALSE	0.0104404	0	1.15733	0.0292609	0.0256299	0.00410384
oxytetracycline	54675779	2058-46-0	CC1(C2C(C3C(C(=O)C(=C(C3(C(=O)C2=C(C4=C1C=CC=C4O)O)O)O)C(=O)N)N(C)C)O)O	-0.183068	FALSE	0.127094	1	2.77099	0.0182968	0.0474344	0.00649742
benzydamine	12555	642-72-8	CN(C)CCCOC1=NN(C2=CC=CC=C21)CC3=CC=CC=C3	0.26835	FALSE	1.5052	0	5.63388	0.0160437	0.00928118	0.0288699
oxybutynin	4634	5633-20-5	CCN(CC)CC#CCOC(=O)C(C1CCCCC1)(C2=CC=CC=C2)O	0.58066	FALSE	1.54328	0	6.82102	0.0173402	0.00218932	0.0233147
isometheptene	22297	0503-01-05	CC(CCC=C(C)C)NC	-0.0100513	FALSE	0.0780601	0	2.99498	0.001014	7.55969e-05	0.000380464
deptropine	203911	604-51-3	CN1C2CCC1CC(C2)OC3C4=CC=CC=C4CCC5=CC=CC=C35	0.488548	FALSE	2.22337	0	6.51047	0.0448843	0.00817683	0.00625468
azapropazone	26098	13539-59-8	CCCC1C(=O)N2C3=C(C=CC(=C3)C)N=C(N2C1=O)N(C)C	0.0394225	FALSE	0.89735	2.37841	3.82523	1.40843e-05	0.0096572	0.0234067
ribavirin	37542	36791-04-05	C1=NC(=NN1C2C(C(C(O2)CO)O)O)C(=O)N	-0.0465845	FALSE	0.189237	1	3.53328	0.000281719	0.0325839	0.00344243
enilconazole	37175	35554-44-0	C=CCOC(CN1C=CN=C1)C2=C(C=C(C=C2)Cl)Cl	0.258599	FALSE	1.11246	0	4.53217	0.0277492	0.023008	0.00444556
articaine	32170	23964-58-1	CCCNC(C)C(=O)NC1=C(SC=C1C)C(=O)OC	-0.204493	FALSE	0.400573	1	2.64741	0.0353965	0.0165607	0.00111892
tiletamine	26533	14176-49-9	CCNC1(CCCCC1=O)C2=CC=CS2	-0.0242547	FALSE	0.336101	0	2.95301	0.000183162	0.0742471	0.00181226
pizotifen	27400	15574-96-6	CN1CCC(=C2C3=C(CCC4=CC=CC=C42)SC=C3)CC1	0.509953	FALSE	1.11502	0	6.26235	0.00889853	0.000206016	0.00418313
rilmenidine	68712	54187-04-01	C1CC1C(C2CC2)NC3=NCCO3	-0.0430323	FALSE	1.01753	0	2.3191	0.000110901	0.0278105	0.00992294
isradipine	3784	75695-93-1	CC1=C(C(C(=C(N1)C)C(=O)OC(C)C)C2=CC=CC3=NON=C32)C(=O)OC	-0.00616868	FALSE	0.76962	0	2.63072	0.00351058	0.0167812	8.5699e-05
flucloxacillin	21319	5250-39-5	CC1=C(C(=NO1)C2=C(C=CC=C2Cl)F)C(=O)NC3C4N(C3=O)C(C(S4)(C)C)C(=O)O	0.0145748	FALSE	0.614095	2.37841	3.45141	0.0103957	0.0010136	0.0280645
alfadolone	9798416	14107-37-0	CC12CCC(CC1CCC3C2C(=O)CC4(C3CCC4C(=O)CO)C)O	-0.346256	FALSE	0.864445	0	2.26598	7.39382e-05	0.0112169	0.0148854
gliquidone	91610	62783-47-5	CC1(C2=C(C=C(C=C2)OC)C(=O)N(C1=O)CCC3=CC=C(C=C3)S(=O)(=O)NC(=O)NC4CCCCC4)C	0.303051	FALSE	1.61175	3.94822	6.03765	0.00332332	0.0172792	0.00225916
remoxipride	54477	80125-14-0	CCN1CCCC1CNC(=O)C2=C(C=CC(=C2OC)Br)OC	0.0438642	FALSE	0.127094	1	3.51077	0.0152619	0.00289758	0.00134533
protriptyline	4976	438-60-8	CNCCCC1C2=CC=CC=C2C=CC3=CC=CC=C13	0.429224	FALSE	1.63516	0	5.72943	0.00369555	0.0333536	0.00842102
nisoxetine	4500	57754-86-6	CNCCC(C1=CC=CC=C1)OC2=CC=CC=C2OC	0.167812	FALSE	1.14062	0	4.07199	0.000178906	0.0557885	0.00115127
proxyphylline	4977	603-00-9	CC(CN1C=NC2=C1C(=O)N(C(=O)N2C)C)O	-0.562307	FALSE	0.170611	2.37841	0.187446	4.74835e-05	0.00747736	0.0472722
proxymetacaine	4935	499-67-2	CCCOC1=C(C=C(C=C1)C(=O)OCCN(CC)CC)N	0.0719454	FALSE	1.19478	0	3.35082	0.0016146	4.47784e-05	0.00476803
octopamine	4581	104-14-3	C1=CC(=CC=C1C(CN)O)O	-0.420862	FALSE	0.288571	0	0.0996142	0.000856549	0.00935938	0.0184142
adipiodone	3739	606-17-7	C1=C(C(=C(C(=C1I)NC(=O)CCCCC(=O)NC2=C(C=C(C(=C2I)C(=O)O)I)I)I)C(=O)O)I	0.694267	FALSE	0.304252	2.37841	8.5013	0.0213492	0.00268527	0.00906283
ketorolac	3826	74103-06-03	C1CN2C(=CC=C2C(=O)C3=CC=CC=C3)C1C(=O)O	-0.0893734	FALSE	0.597135	0	3.63331	0.00288444	0.00532051	0.0136362
nabumetone	4409	42924-53-8	CC(=O)CCC1=CC2=C(C=C1)C=C(C=C2)OC	0.139252	FALSE	1.1883	0	3.62684	0.000260519	0.0172716	0.0142492
adrenosterone	223997	911474-75-4	CC12CCC(=O)C=C1CCC3C2C(=O)CC4(C3CCC4=O)C	-0.127143	FALSE	0.73655	0	2.29251	0.0397936	0.000519532	0.0058403
nilutamide	4493	63612-50-0	CC1(C(=O)N(C(=O)N1)C2=CC(=C(C=C2)[N+](=O)[O-])C(F)(F)F)C	-0.138311	FALSE	0.379862	2.37841	2.76333	0.00789823	0.0154899	0.00512681
nimodipine	4497	66085-59-4	CC1=C(C(C(=C(N1)C)C(=O)OC(C)C)C2=CC(=CC=C2)[N+](=O)[O-])C(=O)OCCOC	-0.0539996	FALSE	0.840232	0	2.92819	0.00553521	0.00404585	0.00164131
dioxybenzone	8569	131-53-3	COC1=CC(=C(C=C1)C(=O)C2=CC=CC=C2O)O	0.0691026	FALSE	0.589253	0	3.43381	0.0205965	0.00995742	0.000102818
promethazine	4927	60-87-7	CC(CN1C2=CC=CC=C2SC3=CC=CC=C31)N(C)C	0.403907	FALSE	1.31775	0	6.3563	0.00263302	0.0246337	0.0240684
desoxycortone	6166	64-85-7	CC12CCC3C(C1CCC2C(=O)CO)CCC4=CC(=O)CCC34C	0.15824	FALSE	1.02255	0	4.14993	9.96527e-05	0.00248852	0.00140745
prasterone	5881	53-43-0	CC12CCC3C(C1CCC2=O)CC=C4C3(CCC(C4)O)C	0.228013	FALSE	1.14448	0	4.27659	0.00431353	0.0304921	0.00628385
flurbiprofen	3394	5104-49-4	CC(C1=CC(=C(C=C1)C2=CC=CC=C2)F)C(=O)O	0.277283	FALSE	1.49978	0	5.05543	0.034644	0.0194091	0.00694597
dexibuprofen	39912	51146-56-6	CC(C)CC1=CC=C(C=C1)C(C)C(=O)O	0.294248	FALSE	1.34157	0	4.92784	0.00191138	0.0109838	0.0483139
oxybenzone	4632	131-57-7	COC1=CC(=C(C=C1)C(=O)C2=CC=CC=C2)O	0.171634	FALSE	0.639141	0	3.86614	0.0172002	0.095374	0.00190354
megestrol	19090	3562-63-8	CC1=CC2C(CCC3(C2CCC3(C(=O)C)O)C)C4(C1=CC(=O)CC4)C	0.0676917	FALSE	0.671302	0	3.69815	0.0131277	0.0436142	0.00746139
altretamine	2123	0645-05-06	CN(C)C1=NC(=NC(=N1)N(C)C)N(C)C	-0.0392144	FALSE	0.545728	0	2.37098	0.010192	0.000159276	0.00213528
idazoxan	54459	79944-58-4	C1CN=C(N1)C2COC3=CC=CC=C3O2	-0.28552	FALSE	0.557936	0	1.2442	0.00443636	0.000234168	0.0104699
nitrendipine	4507	86052-02-0	CCOC(=O)C1=C(NC(=C(C1C2=CC(=CC=C2)[N+](=O)[O-])C(=O)OC)C)C	-0.0228299	FALSE	0.674767	0	2.55057	0.00135328	0.00487698	0.00115817
fluspirilene	3396	1841-19-6	C1CN(CCC12C(=O)NCN2C3=CC=CC=C3)CCCC(C4=CC=C(C=C4)F)C5=CC=C(C=C5)F	0.794335	TRUE	2.68391	1	8.50897	0.00381262	0.0141212	0.0217859
clioquinol	2788	130-26-7	C1=CC2=C(C(=C(C=C2Cl)I)O)N=C1	0.160674	FALSE	0.57467	0	3.93342	0.00432042	0.030129	0.000344282
florfenicol	114811	73231-34-2	CS(=O)(=O)C1=CC=C(C=C1)C(C(CF)NC(=O)C(Cl)Cl)O	-0.164111	FALSE	0.256766	1	1.78825	0.0112907	0.0174377	0.00436209
terguride	443951	37686-84-3	CCN(CC)C(=O)NC1CC2C(CC3=CNC4=CC=CC2=C34)N(C1)C	-0.0265132	FALSE	2.04735	2.37841	3.38109	0.00152957	0.00165106	0.000267521
urapidil	5639	34661-75-1	CN1C(=CC(=O)N(C1=O)C)NCCCN2CCN(CC2)C3=CC=CC=C3OC	-0.285586	FALSE	0.945306	2.37841	1.55966	0.00768922	0.000857362	0.0011949
flucytosine	3366	2022-85-7	C1=NC(=O)NC(=C1F)N	-0.359379	FALSE	0.0773103	1	0.546835	0.00442524	0.00443486	0.00172789
rolipram	5092	61413-54-5	COC1=C(C=C(C=C1)C2CC(=O)NC2)OC3CCCC3	-0.0780714	FALSE	0.189237	1	2.90961	0.00576623	0.00709379	0.00845968
estrone	5870	19973-76-3	CC12CCC3C(C1CCC2=O)CCC4=C3C=CC(=C4)O	0.360997	FALSE	1.24028	0	5.25846	0.00901251	0.00394498	0.00336706
metyrapone	4174	54-36-4	CC(C)(C1=CN=CC=C1)C(=O)C2=CN=CC=C2	-0.128726	FALSE	0.636856	0	2.1532	0.000878338	0.00242245	0.0170209
meglumine	8567	6284-40-8	CNCC(C(C(C(CO)O)O)O)O	0.0539349	FALSE	0.151527	0	3.61876	0.00963156	0.00169969	5.49771e-05
pralidoxime	5353894	6735-59-7	CN1C=CC=CC1=C[NH+]=O	-0.176953	FALSE	0.405784	0	1.71693	0.0257281	0.107229	0.0467608
primidone	4909	125-33-7	CCC1(C(=O)NCNC1=O)C2=CC=CC=C2	-0.439821	FALSE	0.862018	2.37841	0.914507	0.00455614	0.00339033	9.2858e-05
digoxigenin	15478	1672-46-4	CC12CCC(CC1CCC3C2CC(C4(C3(CCC4C5=CC(=O)OC5)O)C)O)O	-0.256012	FALSE	0.402656	0	2.79707	0.000650987	0.0151191	0.00872829
thioperamide	3035905	106243-16-7	C1CCC(CC1)NC(=S)N2CCC(CC2)C3=CN=CN3	-0.022752	FALSE	1.95544	2.37841	3.14673	0.000469971	0.0110396	0.00240593
monobenzone	7638	103-16-2	C1=CC=C(C=C1)COC2=CC=C(C=C2)O	0.197713	FALSE	0.971333	0	4.16323	0.00288703	0.00390372	0.020194
esculin	5281417	531-75-9	C1=CC(=O)OC2=CC(=C(C=C21)OC3C(C(C(C(O3)CO)O)O)O)O	-0.340417	FALSE	0.55349	0	0.461834	0.0183611	0.00111925	0.0230014
bemegride	2310	64-65-3	CCC1(CC(=O)NC(=O)C1)C	-0.370828	FALSE	0.259626	1	0.503976	0.00595228	0.038838	0.0191821
crotamiton	688020	483-63-6	CCN(C1=CC=CC=C1C)C(=O)C=CC	0.00135773	FALSE	0.885134	1	4.09849	0.0195717	0.0407338	9.07437e-05
propofol	4943	2078-54-8	CC(C)C1=C(C(=CC=C1)C(C)C)O	0.307132	FALSE	0.986269	0	5.57037	0.000215745	0.0179242	0.0132367
nizatidine	3033637	76963-41-2	CNC(=C[N+](=O)[O-])NCCSCC1=CSC(=N1)CN(C)C	-0.228335	FALSE	0.462905	0	1.08952	0.000567265	0.0724949	0.024809
hymecromone	5280567	90-33-5	CC1=CC(=O)OC2=C1C=CC(=C2)O	-0.167245	FALSE	0.27692	0	2.49642	0.0153159	0.00356694	0.0379243
luteolin	5280445	491-70-3	C1=CC(=C(C=C1C2=CC(=O)C3=C(C=C(C=C3O2)O)O)O)O	-0.0593766	FALSE	0.542407	0	2.47842	0.0126049	0.00306264	0.0168869
equilin	223368	474-86-2	CC12CCC3C(=CCC4=C3C=CC(=C4)O)C1CCC2=O	0.301016	FALSE	0.859592	0	4.82659	0.00107623	0.009345	0.00179297
profenamine	3290	522-00-9	CCN(CC)C(C)CN1C2=CC=CC=C2SC3=CC=CC=C31	0.701817	FALSE	1.12141	0	7.64159	0.00399844	0.0540161	0.0259374
ethaverine	3280	486-47-5	CCOC1=C(C=C(C=C1)CC2=NC=CC3=CC(=C(C=C32)OCC)OCC)OCC	0.625851	FALSE	1.46597	0	7.28844	0.00748999	0.00193513	8.171e-06
sulconazole	5318	61318-90-9	C1=CC(=CC=C1CSC(CN2C=CN=C2)C3=C(C=C(C=C3)Cl)Cl)Cl	0.866265	TRUE	1.32436	0	8.85756	0.0399683	0.00532739	3.49486e-05
capsaicin	1548943	404-86-4	CC(C)C=CCCCCC(=O)NCC1=CC(=C(C=C1)O)OC	0.322967	FALSE	1.83753	1	5.4543	0.000293211	0.060828	0.024562
fluvastatin	446155	93957-54-1	CC(C)N1C2=CC=CC=C2C(=C1C=CC(CC(CC(=O)O)O)O)C3=CC=C(C=C3)F	0.465338	FALSE	1.98264	0	6.04661	0.00409758	0.0694068	0.0583739
rolitetracycline	54682938	751-97-3	CC1(C2CC3C(C(=O)C(=C(C3(C(=O)C2=C(C4=C1C=CC=C4O)O)O)O)C(=O)NCN5CCCC5)N(C)C)O	-0.360706	FALSE	0.117244	1	0.391226	0.0188479	0.0248331	0.0350119
ganciclovir	3454	82410-32-0	C1=NC2=C(N1COC(CO)CO)NC(=NC2=O)N	-0.147435	FALSE	0.340127	0	1.64896	0.00419708	0.0397357	0.000267219
dimethadione	3081	695-53-4	CC1(C(=O)NC(=O)O1)C	-0.396199	FALSE	0.0662416	1	0.206411	0.00542732	0.007061	0.000555353
diclofenamide	3038	120-97-8	C1=C(C=C(C(=C1S(=O)(=O)N)Cl)Cl)S(=O)(=O)N	-0.414089	FALSE	0.132078	0	0.774367	0.00590859	0.0308366	7.08641e-05
ioversol	3741	87771-40-2	C(CO)N(C1=C(C(=C(C(=C1I)C(=O)NCC(CO)O)I)C(=O)NCC(CO)O)I)C(=O)CO	-0.274266	FALSE	0.39019	3.94822	2.0719	0.00977494	0.00285973	0.000412113
doxazosin	3157	74191-85-8	COC1=C(C=C2C(=C1)C(=NC(=N2)N3CCN(CC3)C(=O)C4COC5=CC=CC=C5O4)N)OC	-0.219281	FALSE	1.11246	1	3.28885	0.0134297	0.00246685	0.00245005
paromomycin	165580	7542-37-2	C1C(C(C(C(C1N)OC2C(C(C(C(O2)CO)O)O)N)OC3C(C(C(O3)CO)OC4C(C(C(C(O4)CN)O)O)N)O)O)N	1.70882	TRUE	0.697954	0	14.8751	0.000956887	0.00735008	0.000129516
levobunolol	39468	47141-42-4	CC(C)(C)NCC(COC1=CC=CC2=C1CCCC2=O)O	-0.0177188	FALSE	0.284676	0	2.922	0.0015207	0.00719652	0.0190019
carbenoxolone	636403	5697-56-3	CC1(C2CCC3(C(C2(CCC1OC(=O)CCC(=O)O)C)C(=O)C=C4C3(CCC5(C4CC(CC5)(C)C(=O)O)C)C)C)C	0.823848	TRUE	1.51606	0	8.78801	0.00394643	0.00692963	0.00256899
chloropyramine	25295	59-32-5	CN(C)CCN(CC1=CC=C(C=C1)Cl)C2=CC=CC=N2	0.277776	FALSE	1.17667	0	5.24801	0.0206001	0.00573501	0.014388
arcaine	2227	58585-47-0	C(CCN=C(N)N)CN=C(N)N	-0.20093	FALSE	0.361414	0	1.2927	0.00800135	0.00154918	0.0732704
mestranol	6291	72-33-3	CC12CCC3C(C1CCC2(C#C)O)CCC4=C3C=CC(=C4)OC	0.639416	FALSE	1.95544	0	7.68668	0.023807	0.0113932	0.0799729
indoprofen	3718	53022-60-9	CC(C1=CC=C(C=C1)N2CC3=CC=CC=C3C2=O)C(=O)O	0.057028	FALSE	1.02758	1	3.42261	0.00151228	0.00858561	0.00244035
trimipramine	5584	3564-66-7	CC(CN1C2=CC=CC=C2CCC3=CC=CC=C31)CN(C)C	0.616805	FALSE	0.952728	0	7.17332	0.00194914	0.00177093	0.00034405
trichlormethiazide	5560	133-67-5	C1=C2C(=CC(=C1Cl)S(=O)(=O)N)S(=O)(=O)NC(N2)C(Cl)Cl	-0.376848	FALSE	0.00994088	0	1.47407	0.00496333	0.0129538	6.90959e-05
fosfosal	3418	6064-83-1	C1=CC=C(C(=C1)C(=O)O)OP(=O)(O)O	-0.401055	FALSE	0.332086	0	0.132913	0.0162204	0.0755802	0.0174441
theobromine	5429	83-67-0	CN1C=NC2=C1C(=O)NC(=O)N2C	-0.442672	FALSE	0.0619127	2.37841	0.227589	0.00530336	0.00561863	0.00416325
procyclidine	4919	77-37-2	C1CCC(CC1)C(CCN2CCCC2)(C3=CC=CC=C3)O	0.390882	FALSE	1.34687	0	5.588	0.00752906	0.0153644	0.00143071
benzthiazide	2343	91-33-8	C1=CC=C(C=C1)CSCC2=NS(=O)(=O)C3=CC(=C(C=C3N2)Cl)S(=O)(=O)N	-0.0806297	FALSE	0.741256	0	3.58161	0.000367256	0.00165326	0.000372211
cefsulodin	656575	62587-73-9	C1C(=C(N2C(S1)C(C2=O)NC(=O)C(C3=CC=CC=C3)S(=O)(=O)O)C(=O)[O-])C[N+]4=CC=C(C=C4)C(=O)N	-0.374869	FALSE	0.228519	3.94822	1.45518	0.00394709	0.00450484	0.013739
liothyronine	5920	5714-08-09	C1=CC(=C(C=C1OC2=C(C=C(C=C2I)CC(C(=O)O)N)I)I)O	0.367736	FALSE	0.641427	0	5.62682	0.000107983	0.000320592	0.0370461
nafcillin	8982	147-52-4	CCOC1=C(C2=CC=CC=C2C=C1)C(=O)NC3C4N(C3=O)C(C(S4)(C)C)C(=O)O	-0.0684702	FALSE	1.41085	2.37841	3.1719	0.0429977	0.0403789	0.00229661
levopropoxyphene	200742	2338-37-6	CCC(=O)OC(CC1=CC=CC=C1)(C2=CC=CC=C2)C(C)CN(C)C	0.605027	FALSE	2.03293	0	6.94051	0.0066055	0.000595289	0.00694464
viomycin	3037981	32988-50-4	C1C(NC(=NC1O)N)C2C(=O)NCC(C(=O)NC(C(=O)NC(C(=O)NC(=CNC(=O)N)C(=O)N2)CO)CO)NC(=O)CC(CCCN)N	1.05287	TRUE	0.37164	13.4543	14.6374	0.0340609	0.0388946	0.0148927
bethanechol	2370	674-38-4	CC(C[N+](C)(C)C)OC(=O)N	-0.281034	FALSE	0.155824	1	1.03512	0.000209065	0.00278111	0.0013195
naftifine	47641	65472-88-0	CN(CC=CC1=CC=CC=C1)CC2=CC=CC3=CC=CC=C32	0.595043	FALSE	1.90554	0	7.22155	0.00042077	0.0135931	0.0292518
pivmecillinam	115163	32886-97-8	CC1(C(N2C(S1)C(C2=O)N=CN3CCCCCC3)C(=O)OCOC(=O)C(C)(C)C)C	0.158173	FALSE	0.0309378	1	4.87288	5.30395e-06	0.000203774	0.00223119
loracarbef	5284585	76470-66-1	C1CC(=C(N2C1C(C2=O)NC(=O)C(C3=CC=CC=C3)N)C(=O)O)Cl	-0.592719	FALSE	1.10226	2.37841	0.127094	0.00565617	0.0178273	0.000221013
lansoprazole	3883	103577-45-3	CC1=C(C=CN=C1CS(=O)C2=NC3=CC=CC=C3N2)OCC(F)(F)F	0.341066	FALSE	1.03135	0	5.05543	0.00165977	0.0435098	0.00198891
tridihexethyl	20299	60-49-1	CC[N+](CC)(CC)CCC(C1CCCCC1)(C2=CC=CC=C2)O	0.183046	FALSE	1.94259	0	4.26657	0.00523742	0.00817401	9.01528e-07
netilmicin	441306	56391-56-1	CCNC1CC(C(C(C1OC2C(C(C(CO2)(C)O)NC)O)O)OC3C(CC=C(O3)CN)N)N	0.4375	FALSE	0.855955	0	5.81818	0.00111671	0.00218876	0.00138298
phensuximide	6839	86-34-0	CN1C(=O)CC(C1=O)C2=CC=CC=C2	-0.293733	FALSE	0.319103	1	0.886354	0.00573676	5.79642e-06	0.0033142
moracizine	34633	31883-05-03	CCOC(=O)NC1=CC2=C(C=C1)SC3=CC=CC=C3N2C(=O)CCN4CCOCC4	0.083765	FALSE	1.04268	2.37841	4.07364	0.00990532	0.101089	0.013862
pyrvinium	5281035	548-84-5	CC1=CC(=C(N1C2=CC=CC=C2)C)C=CC3=[N+](C4=C(C=C3)C=C(C=C4)N(C)C)C	0.663188	FALSE	1.92262	0	9.12326	0.000571539	0.096799	0.000281735
torasemide	41781	56211-40-6	CC1=CC(=CC=C1)NC2=C(C=NC=C2)S(=O)(=O)NC(=O)NC(C)C	-0.173796	FALSE	1.04899	2.37841	2.57774	0.00716262	0.00591289	0.0409421
rimexolone	5311412	49697-38-3	CCC(=O)C1(C(CC2C1(CC(C3C2CCC4=CC(=O)C=CC34C)O)C)C)C	-0.0463593	FALSE	0.500708	0	5.1715	0.0870978	7.81125e-05	0.00243352
talampicillin	71447	47747-56-8	CC1(C(N2C(S1)C(C2=O)NC(=O)C(C3=CC=CC=C3)N)C(=O)OC4C5=CC=CC=C5C(=O)O4)C	-0.130536	FALSE	1.24289	2.37841	2.65653	0.0009908	0.0876742	0.00624539
piribedil	4850	3605-01-04	C1CN(CCN1CC2=CC3=C(C=C2)OCO3)C4=NC=CC=N4	-0.0469855	FALSE	0.435215	0	2.4425	0.0106421	0.0703855	0.00675032
levocabastine	54385	79516-68-0	CC1CN(CCC1(C2=CC=CC=C2)C(=O)O)C3CCC(CC3)(C#N)C4=CC=C(C=C4)F	0.695082	FALSE	1.50792	0	7.68668	0.00282059	0.0432919	0.00418535
tribenoside	196122	10310-32-4	CCOC1C(C(C(O1)C(COCC2=CC=CC=C2)OCC3=CC=CC=C3)OCC4=CC=CC=C4)O	0.445731	FALSE	1.71833	0	6.0484	0.000578008	0.00162422	0.0745949
pivampicillin	33478	33817-20-8	CC1(C(N2C(S1)C(C2=O)NC(=O)C(C3=CC=CC=C3)N)C(=O)OCOC(=O)C(C)(C)C)C	-0.210865	FALSE	0.591503	2.37841	2.52197	0.00261776	0.0823281	0.00272704
ozagrel	5282440	82571-53-7	C1=CC(=CC=C1CN2C=CN=C2)C=CC(=O)O	-0.13824	FALSE	0.995003	0	1.77002	0.00394562	0.0588933	0.0332677
alprostadil	5280723	745-65-3	CCCCCC(C=CC1C(CC(=O)C1CCCCCCC(=O)O)O)O	0.313056	FALSE	2.39478	0	4.75136	0.00781469	0.0362695	0.017452
gabexate	3447	39492-01-08	CCOC(=O)C1=CC=C(C=C1)OC(=O)CCCCCN=C(N)N	-0.106572	FALSE	1.37479	0	2.56566	0.0133482	0.0420686	0.0710421
zuclopenthixol	5311507	982-24-1	C1CN(CCN1CCC=C2C3=CC=CC=C3SC4=C2C=C(C=C4)Cl)CCO	0.499679	FALSE	1.13293	0	6.63069	0.00589224	0.0207606	0.0266222
harpagoside	5281542	19210-12-9	CC1(CC(C2(C1C(OC=C2)OC3C(C(C(C(O3)CO)O)O)O)O)O)OC(=O)C=CC4=CC=CC=C4	-0.269388	FALSE	2.29104	0	1.76582	0.0198508	0.0162653	0.0108301
memantine	4054	19982-08-02	CC12CC3CC(C1)(CC(C3)(C2)N)C	-0.0423924	FALSE	2.16486	0	2.24245	0.00648044	0.0267571	0.00961147
zalcitabine	24066	7481-89-2	C1CC(OC1CO)N2C=CC(=NC2=O)N	-0.383221	FALSE	0.260581	1	1.02758	0.000216212	0.00573313	0.1908
tocainide	38945	71395-14-7	CC1=C(C(=CC=C1)C)NC(=O)C(C)N	-0.16657	FALSE	0.63229	1	1.73227	0.000996169	0.00573595	0.000127818
etilefrine	3306	10128-36-6	CCNCC(C1=CC(=CC=C1)O)O	-0.291844	FALSE	0.189237	0	0.92311	0.000480904	0.0190613	0.0180063
fursultiamine	3002119	804-30-8	CC1=NC=C(C(=N1)N)CN(C=O)C(=C(CCO)SSCC2CCCO2)C	-0.40845	FALSE	1.10863	1	0.179432	0.031354	0.00272197	0.00564911
fluticasone	5311101	90566-53-3	CC1CC2C3CC(C4=CC(=O)C=CC4(C3(C(CC2(C1(C(=O)SCF)O)C)O)F)C)F	0.103947	FALSE	0.333089	0	3.78604	0.00331118	0.000192778	0.00313133
zardaverine	5723	101975-10-4	COC1=C(C=CC(=C1)C2=NNC(=O)C=C2)OC(F)F	-0.0279329	FALSE	0.576909	1	2.73579	0.0159126	0.0144509	0.0306463
oxamniquine	4612	21738-42-1	CC(C)NCC1CCC2=CC(=C(C=C2N1)[N+](=O)[O-])CO	-0.08348	FALSE	0.233181	0	2.10957	0.00961437	0.0155463	0.0129155
moxonidine	4810	75438-57-2	CC1=NC(=C(C(=N1)Cl)NC2=NCCN2)OC	-0.194839	FALSE	0.0315628	0	1.3429	0.01662	4.82998e-06	9.01562e-06
tracazolate	5522	41094-88-6	CCCCNC1=C2C=NN(C2=NC(=C1C(=O)OCC)C)CC	0.017457	FALSE	1.2835	0	3.24133	0.0461314	0.0119632	0.01801
molindone	23897	7416-34-4	CCC1=C(NC2=C1C(=O)C(CC2)CN3CCOCC3)C	-0.143308	FALSE	1.05909	0	2.58983	0.000832314	0.00376436	0.0159813
apramycin	3081545	37321-09-08	CNC1C(C2C(CC(C(O2)OC3C(CC(C(C3O)O)N)N)N)OC1OC4C(C(C(C(O4)CO)N)O)O)O	1.1814	TRUE	0.0254299	0	11.4328	5.36103e-06	0.0085899	0.0228633
fluvoxamine	5324346	54739-18-3	COCCCCC(=NOCCN)C1=CC=C(C=C1)C(F)(F)F	0.10349	FALSE	1.50792	0	3.52202	0.000398665	0.0834157	0.0407764
sitosterol	222284	68555-08-08	CCC(CCC(C)C1CCC2C1(CCC3C2CC=C4C3(CCC(C4)O)C)C)C(C)C	1.55079	TRUE	2.13281	0	13.6312	0.00145265	0.0409189	0.000223136
naftopidil	4418	57149-07-02	COC1=CC=CC=C1N2CCN(CC2)CC(COC3=CC=CC4=CC=CC=C43)O	0.316411	FALSE	1.40149	0	5.59152	0.00903049	0.00345742	0.00384521
nifurtimox	6842999	23256-30-6	CC1CS(=O)(=O)CCN1N=CC2=CC=C(O2)[N+](=O)[O-]	-0.239831	FALSE	0.434157	0	1.22204	0.00623155	0.02652	0.00282709
etofenamate	35375	30544-47-9	C1=CC=C(C(=C1)C(=O)OCCOCCO)NC2=CC=CC(=C2)C(F)(F)F	0.225264	FALSE	0.433099	0	4.80092	0.0257233	0.00207052	0.00766945
meptazinol	41049	54340-58-8	CCC1(CCCCN(C1)C)C2=CC(=CC=C2)O	0.274389	FALSE	0.541302	0	4.80092	0.00752363	0.00360876	0.00358188
cyclopenthiazide	2904	96783-05-0	C1CCC(C1)CC2NC3=CC(=C(C=C3S(=O)(=O)N2)S(=O)(=O)N)Cl	-0.0830247	FALSE	0.297371	0	2.5551	0.00556931	0.00207603	0.167001
pronetalol	4930	54-80-8	CC(C)NCC(C1=CC2=CC=CC=C2C=C1)O	0.0710711	FALSE	0.859592	0	3.13101	0.0119813	0.000171377	0.000564286
metacycline	54675785	914-00-1	CN(C)C1C2C(C3C(=C)C4=C(C(=CC=C4)O)C(=C3C(=O)C2(C(=C(C1=O)C(=O)N)O)O)O)O	-0.271215	FALSE	0.019581	1	1.4055	0.0264849	0.00437449	0.00251864
harmol	68094	0487-03-06	CC1=C2C(=C3C=CC(=O)C=C3N2)C=CN1	-0.29305	FALSE	0.256766	0	1.09334	0.00549194	0.00773875	0.0146951
raubasine	441975	0483-04-05	CC1C2CN3CCC4=C(C3CC2C(=CO1)C(=O)OC)NC5=CC=CC=C45	0.0874655	FALSE	1.16248	0	3.40344	0.000126299	4.30603e-05	0.0571984
lobelanidine	96946	552-72-7	CN1C(CCCC1CC(C2=CC=CC=C2)O)CC(C3=CC=CC=C3)O	0.240678	FALSE	2.62465	0	4.89863	0.0053244	0.00340591	0.00862811
mometasone	441335	105102-22-5	CC1CC2C3CCC4=CC(=O)C=CC4(C3(C(CC2(C1(C(=O)CCl)O)C)O)Cl)C	0.109806	FALSE	0.105958	0	4.12834	0.000111356	0.00108799	0.00217885
dihydroergocristine	107715	17479-19-5	CC(C)C1(C(=O)N2C(C(=O)N3CCCC3C2(O1)O)CC4=CC=CC=C4)NC(=O)C5CC6C(CC7=CNC8=CC=CC6=C78)N(C5)C	0.366638	FALSE	2.54003	3.94822	6.38889	0.0167082	0.00633245	0.0201742
harmalol	5353656	525-57-5	CC1=C2C(=C3C=CC(=O)C=C3N2)CCN1	-0.157413	FALSE	0.386052	0	1.60487	0.00524775	0.00625227	0.000830702
scoulerine	22955	605-34-5	COC1=C(C2=C(CC3C4=CC(=C(C=C4CCN3C2)OC)O)C=C1)O	0.197955	FALSE	0.54462	0	4.11009	0.000728923	0.00154245	0.000358635
laudanosine	15548	1699-51-0	CN1CCC2=CC(=C(C=C2C1CC3=CC(=C(C=C3)OC)OC)OC)OC	0.26863	FALSE	1.02255	0	5.38594	0.000920688	0.0547974	0.00414077
prenylamine	9801	390-64-7	CC(CC1=CC=CC=C1)NCCC(C2=CC=CC=C2)C3=CC=CC=C3	0.868548	TRUE	2.38585	0	8.82857	0.00731179	0.173194	0.0245783
parthenolide	7251185	20554-84-1	CC1=CCCC2(C(O2)C3C(CC1)C(=C)C(=O)O3)C	0.133048	FALSE	0.122971	0	3.82196	0.000118392	0.0392134	0.00395018
clorsulon	43231	60200-06-08	C1=C(C(=CC(=C1N)S(=O)(=O)N)S(=O)(=O)N)C(=C(Cl)Cl)Cl	-0.375041	FALSE	0.00438964	0	0.319103	0.0390363	0.0123317	0.00312327
cyclizine	6726	82-92-8	CN1CCN(CC1)C(C2=CC=CC=C2)C3=CC=CC=C3	-0.00205041	FALSE	1.44038	0	4.74112	0.00562839	0.0329575	0.000803117
etamivan	9363	304-84-7	CCN(CC)C(=O)C1=CC(=C(C=C1)O)OC	-0.385259	FALSE	1.06542	1	1.8814	0.00282484	0.00981505	0.0201703
iobenguane	60860	80663-95-2	C1=CC(=CC(=C1)I)CN=C(N)N	-0.187252	FALSE	0.435215	0	1.41085	0.011231	0.000594548	0.0168743
trimetazidine	21109	5011-34-7	COC1=C(C(=C(C=C1)CN2CCNCC2)OC)OC	-0.19515	FALSE	0.0728419	0	1.35617	0.00536159	0.0336527	8.71045e-06
thiocolchicoside	9915886	602-41-5	CC(=O)NC1CCC2=CC(=C(C(=C2C3=CC=C(C(=O)C=C13)SC)OC)OC)OC4C(C(C(C(O4)CO)O)O)O	-0.400619	FALSE	0.302283	1	0.228519	0.00221409	0.0466705	0.0316771
mesoridazine	4078	5588-33-0	CN1CCCCC1CCN2C3=CC=CC=C3SC4=C2C=C(C=C4)S(=O)C	0.517821	FALSE	1.68357	0	6.46505	0.050479	0.0229481	0.00728182
imipenem	104838	64221-86-9	CC(C1C2CC(=C(N2C1=O)C(=O)O)SCCN=CN)O	-0.2286	FALSE	0.340127	1	1.86015	0.0104211	0.030415	0.00419626
propafenone	4932	54063-53-5	CCCNCC(COC1=CC=CC=C1C(=O)CCC2=CC=CC=C2)O	0.256267	FALSE	1.54601	0	5.08483	0.0101225	0.0192583	0.0410536
gliclazide	3475	21187-98-4	CC1=CC=C(C=C1)S(=O)(=O)NC(=O)NN2CC3CCCC3C2	-0.0979571	FALSE	0.981285	2.37841	2.84321	0.00303187	0.020772	0.0228991
chloroquine	2719	54-05-7	CCN(CC)CCCC(C)NC1=C2C=CC(=CC2=NC=C1)Cl	0.489084	FALSE	1.01377	0	6.27498	0.0336211	0.0106713	0.0188475
phenindione	4760	83-12-5	C1=CC=C(C=C1)C2C(=O)C3=CC=CC=C3C2=O	0.111616	FALSE	1.06668	0	3.65274	5.47575e-06	0.0456704	0.0212389
budesonide	5281004	51333-22-3	CCCC1OC2CC3C4CCC5=CC(=O)C=CC5(C4C(CC3(C2(O1)C(=O)CO)C)O)C	-0.0565796	FALSE	0.42571	0	2.57623	0.000145825	0.000258668	0.00829025
resveratrol	445154	501-36-0	C1=CC(=CC=C1C=CC2=CC(=CC(=C2)O)O)O	0.143291	FALSE	0.701445	0	3.97127	0.00497643	0.119445	0.00342301
dosulepin	5282426	113-53-1	CN(C)CCC=C1C2=CC=CC=C2CSC3=CC=CC=C31	0.466603	FALSE	0.713109	0	6.4923	0.0105212	0.0414749	0.00630837
molsidomine	5353788	25717-80-0	CCOC(=NC1=C[N+](=NO1)N2CCOCC2)[O-]	-0.438224	FALSE	0.426764	0	0.0145999	0.00777113	2.93817e-06	0.0526797
piracetam	4843	7491-74-9	C1CC(=O)N(C1)CC(=O)N	-0.402004	FALSE	0.0499806	2.37841	1.12397	0.0016938	2.93075e-06	0.0375696
salsolinol	91588	27740-96-1	CC1C2=CC(=C(C=C2CCN1)O)O	-0.187487	FALSE	0.231314	0	1.36813	0.014688	0.00398357	0.0304594
quipazine	5011	4774-24-7	C1CN(CCN1)C2=NC3=CC=CC=C3C=C2	-0.0268684	FALSE	1.24942	0	2.5868	0.000616888	0.00573053	0.0190438
vinburnine	71203	2580-88-3	CCC12CCCN3C1C4=C(CC3)C5=CC=CC=C5N4C(=O)C2	0.411263	FALSE	1.13934	0	5.53514	0.00637047	0.000583664	0.0289747
isocorydine	10143	475-67-2	CN1CCC2=CC(=C(C3=C2C1CC4=C3C(=C(C=C4)OC)O)OC)OC	0.235228	FALSE	0.429929	0	4.41915	0.000248204	0.0226396	0.0477262
aconitine	245005	302-27-2	CCN1CC2(C(CC(C34C2C(C(C31)C5(C6C4CC(C6OC(=O)C7=CC=CC=C7)(C(C5O)OC)O)OC(=O)C)OC)OC)O)COC	-0.261697	FALSE	1.23246	0	0.972576	0.0162703	0.0388037	0.0261403
epivincamine	637570	6835-99-0	CCC12CCCN3C1C4=C(CC3)C5=CC=CC=C5N4C(C2)(C(=O)OC)O	0.335887	FALSE	0.777932	0	5.05024	0.00193129	0.00365041	0.00558603
racecadotril	107751	81110-73-8	CC(=O)SCC(CC1=CC=CC=C1)C(=O)NCC(=O)OCC2=CC=CC=C2	0.228418	FALSE	1.37479	1	4.51864	0.0155396	0.00663965	0.0283709
cinchonidine	101744	485-71-2	C=CC1CN2CCC1CC2C(C3=CC=NC4=CC=CC=C34)O	0.096205	FALSE	1.45788	0	3.54133	0.0252199	0.00340025	0.00757768
convolamine	420422	500-56-1	CN1C2CCC1CC(C2)OC(=O)C3=CC(=C(C=C3)OC)OC	-0.0717259	FALSE	0.403698	0	2.80475	0.00327601	0.00233215	0.00390203
berberine	2353	2086-83-1	COC1=C(C2=C[N+]3=C(C=C2C=C1)C4=CC5=C(C=C4CC3)OCO5)OC	0.242044	FALSE	1.29007	0	4.69679	0.000109546	0.177909	0.00347289
acepromazine	6077	61-00-7	CC(=O)C1=CC2=C(C=C1)SC3=CC=CC=C3N2CCCN(C)C	0.297788	FALSE	0.533573	0	5.33173	0.00383002	0.0188026	0.000411749
physostigmine	5983	57-47-6	CC12CCN(C1N(C3=C2C=C(C=C3)OC(=O)NC)C)C	-0.239967	FALSE	0.227589	1	2.90961	0.00169456	0.0132932	0.000808464
hydroquinine	121515	522-66-7	CCC1CN2CCC1CC2C(C3=C4C=C(C=CC4=NC=C3)OC)O	0.220942	FALSE	1.79949	0	4.15492	0.00202818	0.133802	0.000416773
hydrocotarnine	3646	0550-10-7	CN1CCC2=CC3=C(C(=C2C1)OC)OCO3	-0.102235	FALSE	0.0425464	0	1.98407	1.5388e-07	0.0069341	0.0078403
calycanthine	5392245	0595-05-01	CN1CCC23C4NC5=CC=CC=C5C2(C1NC6=CC=CC=C36)CCN4C	0.160616	FALSE	1.14448	0	4.25154	3.32892e-05	0.00674387	0.000199318
lobeline	101616	90-69-7	CN1C(CCCC1CC(=O)C2=CC=CC=C2)CC(C3=CC=CC=C3)O	0.423283	FALSE	1.93545	0	5.54042	0.00164989	0.0377126	3.98166e-05
atropine	174174	51-55-8	CN1C2CCC1CC(C2)OC(=O)C(CO)C3=CC=CC=C3	-0.0935483	FALSE	1.22985	0	1.97118	0.0348007	0.0611661	0.00368515
riboflavin	493570	13123-37-0	CC1=CC2=C(C=C1C)N(C3=NC(=O)NC(=O)C3=N2)CC(C(C(CO)O)O)O	-0.414909	FALSE	0.300317	1	0.154963	0.00112011	0.0197276	0.0179765
cytisine	10235	485-35-8	C1C2CNCC1C3=CC=CC(=O)N3C2	-0.385708	FALSE	0.449018	1	0.256766	0.000217369	0.0762919	0.0224969
ellipticine	3213	519-23-3	CC1=C2C(=C(C3=C1C=CN=C3)C)C4=CC=CC=C4N2	0.418362	FALSE	1.09716	0	5.7507	0.00117687	0.0422231	0.0574971
yohimbine	8969	146-48-5	COC(=O)C1C(CCC2C1CC3C4=C(CCN3C2)C5=CC=CC=C5N4)O	0.0272157	FALSE	2.24833	0	3.83177	0.00820716	0.0769327	0.0502504
dacarbazine	5353562	4342-03-04	CN(C)NN=C1C(=NC=N1)C(=O)N	-0.339517	FALSE	0.0803183	1	1.14961	0.000772059	0.00108902	0.0413434
syrosingopine	6769	84-36-6	CCOC(=O)OC1=C(C=C(C=C1OC)C(=O)OC2CC3CN4CCC5=C(C4CC3C(C2OC)C(=O)OC)NC6=C5C=CC(=C6)OC)OC	0.648419	FALSE	0.70494	0	7.71112	0.00475546	0.00109157	0.00619505
pyridoxine	1054	65-23-6	CC1=NC=C(C(=C1O)CO)CO	-0.33179	FALSE	0.186552	0	0.435215	0.00160211	0.00400474	0.000840494
harmine	5280953	442-51-3	CC1=NC=CC2=C1NC3=C2C=CC(=C3)OC	-0.263946	FALSE	1.16248	0	3.048	0.0639876	0.0819244	0.00601138
monocrotaline	9415	315-22-0	CC1C(=O)OC2CCN3C2C(=CC3)COC(=O)C(C1(C)O)(C)O	-0.635811	FALSE	0.0347245	0	0.00524945	0.000572288	0.088256	0.0198478
tetrahydroalstonine	72340	6474-90-4	CC1C2CN3CCC4=C(C3CC2C(=CO1)C(=O)OC)NC5=CC=CC=C45	0.0490324	FALSE	1.21034	0	3.40344	0.000382506	0.00612912	0.0106318
papaverine	4680	58-74-2	COC1=C(C=C(C=C1)CC2=NC=CC3=CC(=C(C=C32)OC)OC)OC	0.232731	FALSE	0.441575	0	4.79408	0.00708194	0.042878	0.00925941
tomatidine	65576	77-59-8	CC1CCC2(C(C3C(O2)CC4C3(CCC5C4CCC6C5(CCC(C6)O)C)C)C)NC1	0.496421	FALSE	2.37396	0	6.76967	0.00328232	0.0121425	0.0139555
noscapine	275196	128-62-1	CN1CCC2=CC3=C(C(=C2C1C4C5=C(C(=C(C=C5)OC)OC)C(=O)O4)OC)OCO3	0.0816767	FALSE	0.178546	0	3.96797	0.00244367	0.0176153	0.0326293
dipivefrine	3105	52365-63-6	CC(C)(C)C(=O)OC1=C(C=C(C=C1)C(CNC)O)OC(=O)C(C)(C)C	0.144702	FALSE	0.0321903	0	4.76161	0.00179125	0.0271118	0.0141845
stachydrine	115244	471-87-4	C[N+]1(CCCC1C(=O)[O-])C	-0.139744	FALSE	0.483353	0	1.73366	0.000482126	0.0254928	0.0159969
iopamidol	65492	60166-93-0	CC(C(=O)NC1=C(C(=C(C(=C1I)C(=O)NC(CO)CO)I)C(=O)NC(CO)CO)I)O	-0.42355	FALSE	0.350231	3.94822	1.10098	0.000553034	0.0399381	0.0212817
gabapentin	3446	60142-96-3	C1CCC(CC1)(CC(=O)O)CN	-0.318952	FALSE	0.339119	0	0.960161	0.014774	0.00884662	0.0545602
cefapirin	30699	21593-23-7	CC(=O)OCC1=C(N2C(C(C2=O)NC(=O)CSC3=CC=NC=C3)SC1)C(=O)O	-0.500292	FALSE	0.0569379	2.37841	0.019581	8.89027e-05	0.0306933	0.0194851
securinine	442872	5610-40-2	C1CCN2C(C1)C34CC2C=CC3=CC(=O)O4	-0.17553	FALSE	0.735374	0	1.58977	0.0104372	0.0841045	0.0448535
butacaine	2480	149-16-6	CCCCN(CCCC)CCCOC(=O)C1=CC=C(C=C1)N	0.309258	FALSE	1.435	0	5.3003	0.00340348	0.0499833	0.0013616
azlocillin	6479523	37091-66-0	CC1(C(N2C(S1)C(C2=O)NC(=O)C(C3=CC=CC=C3)NC(=O)N4CCNC4=O)C(=O)O)C	-0.69043	TRUE	0.0272418	7.47674	0.2211	0.0115146	0.0078151	0.00552094
bergenin	66065	477-90-7	COC1=C(C=C2C(=C1O)C3C(C(C(C(O3)CO)O)O)OC2=O)O	-0.371258	FALSE	0.281763	0	0.875386	0.0109291	0.0242901	0.0261286
carbinoxamine	2564	486-16-8	CN(C)CCOC(C1=CC=C(C=C1)Cl)C2=CC=CC=N2	0.181384	FALSE	0.853532	0	4.49331	0.0146005	0.0439934	0.0244964
amrinone	3698	60719-84-8	C1=CN=CC=C1C2=CNC(=O)C(=C2)N	-0.32042	FALSE	0.517089	1	1.24681	1.19738e-05	0.065791	0.00103899
cicloheximide	6197	66-81-9	CC1CC(C(=O)C(C1)C(CC2CC(=O)NC(=O)C2)O)C	-0.909978	TRUE	1.12397	1	0.748327	0.00830775	0.0273159	0.0709577
cinoxacin	2762	28657-80-9	CCN1C2=CC3=C(C=C2C(=O)C(=N1)C(=O)O)OCO3	-0.171317	FALSE	0.250117	0	1.51063	0.00469652	0.0889385	0.00260982
mevalolactone	10428	674-26-0	CC1(CCOC(=O)C1)O	-0.362541	FALSE	0.0248316	0	0.21098	0.00465618	0.0209721	0.0184433
hecogenin	91453	467-55-0	CC1CCC2(C(C3C(O2)CC4C3(C(=O)CC5C4CCC6C5(CCC(C6)O)C)C)C)OC1	0.329091	FALSE	2.14154	0	5.20625	0.00137484	0.0409673	0.0568284
pridinol	4904	511-45-5	C1CCN(CC1)CCC(C2=CC=CC=C2)(C3=CC=CC=C3)O	0.310378	FALSE	2.46794	0	5.32649	0.000307677	0.00648037	0.0120241
drofenine	3166	1679-76-1	CCN(CC)CCOC(=O)C(C1CCCCC1)C2=CC=CC=C2	0.556819	FALSE	1.83612	0	6.96446	0.00122252	0.0331482	0.0519267
zomepirac	5733	33369-31-2	CC1=C(N(C(=C1)CC(=O)O)C)C(=O)C2=CC=C(C=C2)Cl	0.393324	FALSE	0.709606	0	5.49118	0.001197	0.0294588	0.0727543
sulfametoxydiazine	5326	0651-06-09	COC1=CN=C(N=C1)NS(=O)(=O)C2=CC=C(C=C2)N	-0.294027	FALSE	0.357339	0	0.720125	0.000978529	6.58767e-07	0.00239231
isoetarine	3762	0530-08-05	CCC(C(C1=CC(=C(C=C1)O)O)O)NC(C)C	-0.0805865	FALSE	1.47002	0	2.30432	0.00528374	0.0190569	0.00112221
corbadrine	164739	74812-63-8	CC(C(C1=CC(=C(C=C1)O)O)O)N	-0.373572	FALSE	0.458623	0	0.192827	0.00223522	0.0311929	0.0301359
sulfanilamide	5333	63-74-1	C1=CC(=CC=C1N)S(=O)(=O)N	-0.389759	FALSE	0.294432	0	0.0479295	0.00559263	0.0443812	0.00603072
hexylcaine	10770	532-77-4	CC(CNC1CCCCC1)OC(=O)C2=CC=CC=C2	0.314847	FALSE	1.33759	0	4.82831	0.00152463	0.0236429	0.000455764
proadifen	4910	302-33-0	CCCC(C1=CC=CC=C1)(C2=CC=CC=C2)C(=O)OCCN(CC)CC	0.752997	TRUE	2.52949	0	8.19556	6.49774e-05	0.0417449	0.0555356
vidarabine	21704	5536-17-4	C1=NC2=C(C(=N1)N)N=CN2C3C(C(C(O3)CO)O)O	-0.124376	FALSE	0.356322	0	2.40818	0.000853047	0.0300434	0.00173352
ribostamycin	33042	25546-65-0	C1C(C(C(C(C1N)OC2C(C(C(C(O2)CN)O)O)N)OC3C(C(C(O3)CO)O)O)O)N	1.05101	TRUE	0.473645	0	10.6448	0.0114407	0.210376	0.010003
mimosine	3862	2116-55-4	C1=CN(C=C(C1=O)O)CC(C(=O)O)N	-0.0690839	FALSE	0.0309378	0	2.30285	0.00393871	0.0374432	0.0052086
monensin	441145	17090-79-8	CCC1(CCC(O1)C2(CCC3(O2)CC(C(C(O3)C(C)C(C(C)C(=O)O)OC)C)O)C)C4C(CC(O4)C5C(CC(C(O5)(CO)O)C)C)C	0.179111	FALSE	2.39478	0	4.71724	0.000587768	0.0832833	0.00210122
sulfadimethoxine	5323	0122-11-2	COC1=NC(=NC(=C1)NS(=O)(=O)C2=CC=C(C=C2)N)OC	-0.0842391	FALSE	0.330082	0	2.12991	0.00301216	0.0103061	0.00478802
thiamazole	1349907	60-56-0	CN1C=CNC1=S	-0.49208	FALSE	0.370615	2.37841	0.225731	0.00486391	0.0256682	0.00782689
guaifenesin	3516	93-14-1	COC1=CC=CC=C1OCC(CO)O	-0.309589	FALSE	0.275953	0	0.694466	0.00893969	0.0212292	0.00555272
tinidazole	5479	19387-91-8	CCS(=O)(=O)CCN1C(=NC=C1[N+](=O)[O-])C	-0.38142	FALSE	0.167983	0	0.0933499	0.00143269	0.0127087	0.00502497
diethylstilbestrol	448537	56-53-1	CCC(=C(CC)C1=CC=C(C=C1)O)C2=CC=C(C=C2)O	0.708937	FALSE	2.29399	0	7.63972	1.69774e-06	0.000836599	0.00209051
cefazolin	33255	25953-19-9	CC1=NN=C(S1)SCC2=C(N3C(C(C3=O)NC(=O)CN4C=NN=N4)SC2)C(=O)O	-0.392997	FALSE	0.249169	2.37841	0.627732	2.31444e-05	0.00311307	0.000233868
mephentermine	3677	100-92-5	CC(C)(CC1=CC=CC=C1)NC	-0.0707715	FALSE	0.524769	0	2.78786	0.0323334	0.0231049	0.0134224
isocarboxazid	3759	59-63-2	CC1=CC(=NO1)C(=O)NNCC2=CC=CC=C2	-0.2686	FALSE	0.624317	1	1.29402	0.00223919	0.000731297	0.0124978
flecainide	3356	54143-55-4	C1CCNC(C1)CNC(=O)C2=C(C=CC(=C2)OCC(F)(F)F)OCC(F)(F)F	0.277714	FALSE	0.68866	1	4.9055	0.0042842	0.0401195	0.000543404
bendroflumethiazide	2315	73-48-3	C1=CC=C(C=C1)CC2NC3=C(C=C(C(=C3)C(F)(F)F)S(=O)(=O)N)S(=O)(=O)N2	-0.0488325	FALSE	0.915735	0	2.64741	8.17779e-05	0.0660082	0.0205727
furaltadone	9553856	139-91-3	C1COCCN1CC2CN(C(=O)O2)N=CC3=CC=C(O3)[N+](=O)[O-]	-0.290263	FALSE	0.418347	1	0.945306	0.00620031	0.000389356	0.0134361
fenoprofen	3342	29679-58-1	CC(C1=CC(=CC=C1)OC2=CC=CC=C2)C(=O)O	0.285969	FALSE	1.23767	0	4.77356	0.00112818	0.0741772	0.0067404
flumetasone	16490	2135-17-3	CC1CC2C3CC(C4=CC(=O)C=CC4(C3(C(CC2(C1(C(=O)CO)O)C)O)F)C)F	-0.154347	FALSE	0.267285	0	1.6324	0.000361195	0.0475267	0.0120655
cloperastine	2805	3703-76-2	C1CCN(CC1)CCOC(C2=CC=CC=C2)C3=CC=C(C=C3)Cl	0.639	FALSE	1.77562	0	7.41325	0.00352047	0.00193339	0.00813843
demeclocycline	54680690	127-33-3	CN(C)C1C2CC3C(C4=C(C=CC(=C4C(=C3C(=O)C2(C(=C(C1=O)C(=O)N)O)O)O)O)Cl)O	-0.324926	FALSE	0.0758149	1	0.757776	0.00729729	0.0305751	0.00680583
pheneticillin	272833	132-93-4	CC(C(=O)NC1C2N(C1=O)C(C(S2)(C)C)C(=O)O)OC3=CC=CC=C3	-0.241118	FALSE	0.364476	2.37841	1.94544	0.0162169	0.0708184	0.00196847
podophyllotoxin	10607	4354-76-1	COC1=CC(=CC(=C1OC)OC)C2C3C(COC3=O)C(C4=CC5=C(C=C24)OCO5)O	-0.0574766	FALSE	0.215568	0	2.54605	0.0192647	0.0310164	0.000688921
leflunomide	3899	75706-12-6	CC1=C(C=NO1)C(=O)NC2=CC=C(C=C2)C(F)(F)F	-0.0666145	FALSE	0.693304	1	2.61404	0.0167922	0.00703239	0.00868686
sulfapyridine	5336	144-83-2	C1=CC=NC(=C1)NS(=O)(=O)C2=CC=C(C=C2)N	-0.274355	FALSE	0.640284	0	1.56649	0.00013221	0.0517454	0.00759741
sulfamethizole	5328	144-82-1	CC1=NN=C(S1)NS(=O)(=O)C2=CC=C(C=C2)N	-0.33261	FALSE	0.300317	0	0.730675	0.000941534	0.00548019	0.00323774
streptozocin	29327	18883-66-4	CN(C(=O)NC1C(C(C(OC1O)CO)O)O)N=O	-0.108859	FALSE	0.020726	2.37841	2.80936	0.0235737	0.0162221	0.0148922
ramifenazone	5037	3615-24-5	CC1=C(C(=O)N(N1C)C2=CC=CC=C2)NC(C)C	-0.186238	FALSE	0.875386	1	1.77282	0.00323446	0.00360272	0.0402847
alclometasone	5311000	67452-97-5	CC1CC2C3C(CC4=CC(=O)C=CC4(C3C(CC2(C1(C(=O)CO)O)C)O)C)Cl	-0.164989	FALSE	0.138782	0	1.72529	0.0041645	0.0155695	0.00110195
butamben	2482	94-25-7	CCCCOC(=O)C1=CC=C(C=C1)N	-0.0108982	FALSE	0.970091	0	2.78173	0.00692939	0.0386361	0.0104219
nadide	5892	53-84-9	C1=CC(=C[N+](=C1)C2C(C(C(O2)COP(=O)([O-])OP(=O)(O)OCC3C(C(C(O3)N4C=NC5=C4N=CN=C5N)O)O)O)O)C(=O)N	0.598362	FALSE	0.822162	1	7.60594	0.00321287	0.00674982	0.00327377
strophanthidin	6185	1397-98-4	CC12CCC3C(C1(CCC2C4=CC(=O)OC4)O)CCC5(C3(CCC(C5)O)C=O)O	-0.267766	FALSE	0.528067	0	1.44038	0.000621829	0.0176312	0.0395291
cefmetazole	42008	56796-20-4	CN1C(=NN=N1)SCC2=C(N3C(C(C3=O)(NC(=O)CSCC#N)OC)SC2)C(=O)O	-0.580463	FALSE	0.0162275	2.37841	0.0213033	0.000640903	0.042779	0.00660408
tetrandrine	73078	23495-89-8	CN1CCC2=CC(=C3C=C2C1CC4=CC=C(C=C4)OC5=C(C=CC(=C5)CC6C7=C(O3)C(=C(C=C7CCN6C)OC)OC)OC)OC	1.31007	TRUE	2.80014	0	11.831	0.0239193	0.048973	0.0377357
hexestrol	3606	5635-50-7	CCC(C1=CC=C(C=C1)O)C(CC)C2=CC=C(C=C2)O	0.731711	FALSE	2.3695	0	7.7431	0.00687259	0.00933254	0.0121655
delsoline	441727	509-18-2	CCN1CC2(CCC(C34C2C(C(C31)(C5(CC(C6CC4C5C6OC)OC)O)O)OC)O)COC	-0.149934	FALSE	1.13293	0	1.74763	0.000781681	0.0469525	0.00566662
fluorometholone	9878	426-13-1	CC1CC2C3CCC(C3(CC(C2(C4(C1=CC(=O)C=C4)C)F)O)C)(C(=O)C)O	-0.0910475	FALSE	0.450083	0	2.42757	0.000178091	0.00588495	0.00286278
ricinine	10666	524-40-3	CN1C=CC(=C(C1=O)C#N)OC	-0.341252	FALSE	0.0825893	1	0.729502	0.00325507	2.365e-05	5.22563e-07
suxibuzone	5362	27470-51-5	CCCCC1(C(=O)N(N(C1=O)C2=CC=CC=C2)C3=CC=CC=C3)COC(=O)CCC(=O)O	0.17616	FALSE	2.56566	2.37841	4.75136	0.025152	8.17536e-05	0.0855947
tenoxicam	54677971	59804-37-4	CN1C(=C(C2=C(S1(=O)=O)C=CS2)O)C(=O)NC3=CC=CC=N3	-0.389429	FALSE	0.380893	1	0.942835	0.00804498	0.00288764	0.0105595
quercetin	5280343	117-39-5	C1=CC(=C(C=C1C2=C(C(=O)C3=C(C=C(C=C3O2)O)O)O)O)O	-0.169323	FALSE	0.566849	0	1.66556	0.000124717	0.026809	0.0399658
pregnenolone	8955	145-13-1	CC(=O)C1CCC2C1(CCC3C2CC=C4C3(CCC(C4)O)C)C	0.251174	FALSE	1.02883	0	4.76161	0.00536019	0.00584152	0.0241638
ethionamide	2761171	536-33-4	CCC1=NC=CC(=C1)C(=S)N	-0.173154	FALSE	0.643716	1	1.70163	0.0155319	0.0322274	0.0055611
lovastatin	53232	75330-75-5	CCC(C)C(=O)OC1CC(C=C2C1C(C(C=C2)C)CCC3CC(CC(=O)O3)O)C	0.455409	FALSE	1.82342	0	6.04482	0.00317881	0.0100416	0.00105609
sisomicin	36119	32385-11-8	CC1(COC(C(C1NC)O)OC2C(CC(C(C2O)OC3C(CC=C(O3)CN)N)N)N)O	0.485305	FALSE	0.32808	0	7.2364	0.0241202	0.00482403	0.0362544
nifuroxazide	5337997	965-52-6	C1=CC(=CC=C1C(=O)NN=CC2=CC=C(O2)[N+](=O)[O-])O	-0.115886	FALSE	0.482273	1	2.12845	0.00541248	0.026697	2.33094e-05
tetramisole	3913	5036-02-02	C1CSC2=NC(CN21)C3=CC=CC=C3	0.109449	FALSE	0.636856	0	3.64626	0.0101585	0.00519939	0.00378433
methoxamine	6082	390-28-3	CC(C(C1=C(C=CC(=C1)OC)OC)O)N	-0.332645	FALSE	0.340127	0	0.721296	0.000341541	0.023037	0.00103314
trimethadione	5576	127-48-0	CC1(C(=O)N(C(=O)O1)C)C	-0.394624	FALSE	0.0479295	1	0.408918	0.00158352	0.031221	0.0059997
orciprenaline	4086	0586-06-01	CC(C)NCC(C1=CC(=CC(=C1)O)O)O	-0.226686	FALSE	0.259626	0	1.06162	0.000155464	0.0123142	0.0129013
terconazole	441383	67915-31-5	CC(C)N1CCN(CC1)C2=CC=C(C=C2)OCC3COC(O3)(CN4C=NC=N4)C5=C(C=C(C=C5)Cl)Cl	0.656669	FALSE	1.47812	0	7.3834	0.000108595	0.000326783	0.00395292
cefaclor	51039	53994-73-3	C1C(=C(N2C(S1)C(C2=O)NC(=O)C(C3=CC=CC=C3)N)C(=O)O)Cl	-0.462726	FALSE	0.508339	2.37841	0.254863	0.00139293	0.0232961	0.0179861
tobramycin	36294	32986-56-4	C1C(C(C(C(C1N)OC2C(C(C(C(O2)CO)O)N)O)O)OC3C(CC(C(O3)CN)O)N)N	1.12843	TRUE	0.459693	0	11.1021	0.00139816	0.0516903	0.00216582
tiabendazole	5430	148-79-8	C1=CC=C2C(=C1)NC(=N2)C3=CSC=N3	-0.0568421	FALSE	0.89735	0	2.61101	0.000315315	0.00341652	0.00136369
pyrazinamide	1046	98-96-4	C1=CN=C(C=N1)C(=O)N	-0.329226	FALSE	0.0527417	1	1.05025	0.00190038	0.00981167	0.000136457
etifenin	170344	63245-28-3	CCC1=C(C(=CC=C1)CC)NC(=O)CN(CC(=O)O)CC(=O)O	-0.0561879	FALSE	0.893681	1	2.97787	0.0131628	0.0250647	0.0058872
benperidol	16363	2062-84-2	C1CN(CCC1N2C3=CC=CC=C3NC2=O)CCCC(=O)C4=CC=C(C=C4)F	0.0317113	FALSE	1.54737	2.37841	4.01414	0.00649141	0.00961439	4.04965e-05
pentamidine	4735	100-33-4	C1=CC(=CC=C1C(=N)N)OCCCCCOC2=CC=C(C=C2)C(=N)N	0.0360223	FALSE	2.37841	0	3.29361	0.00558203	0.000399893	0.000921546
betahistine	2366	5638-76-6	CNCCC1=CC=CC=N1	-0.288629	FALSE	0.490931	0	0.617499	0.0510517	0.000262323	6.92973e-05
phenacetin	4754	62-44-2	CCOC1=CC=C(C=C1)NC(=O)C	-0.275191	FALSE	0.439453	1	1.36547	0.00798908	0.00637722	0.0145815
norcyclobenzaprine	9918	303-50-4	CNCCC=C1C2=CC=CC=C2C=CC3=CC=CC=C31	0.239849	FALSE	0.501797	0	5.28984	0.0354608	0.0338271	0.00547517
cetirizine	2678	83881-51-0	C1CN(CCN1CCOCC(=O)O)C(C2=CC=CC=C2)C3=CC=C(C=C3)Cl	0.312942	FALSE	1.15862	0	5.09002	0.000810784	0.0441156	0.00569319
omeprazole	4594	73590-58-6	CC1=CN=C(C(=C1OC)C)CS(=O)C2=NC3=C(N2)C=C(C=C3)OC	0.190759	FALSE	0.608431	0	4.14329	0.00749412	0.036116	0.0325349
iohexol	3730	66108-95-0	CC(=O)N(CC(CO)O)C1=C(C(=C(C(=C1I)C(=O)NCC(CO)O)I)C(=O)NCC(CO)O)I	-0.257836	FALSE	0.352259	3.94822	2.14737	0.00124061	0.00130354	0.0373611
biperiden	2381	514-65-8	C1CCN(CC1)CCC(C2CC3CC2C=C3)(C4=CC=CC=C4)O	0.344113	FALSE	1.50114	0	5.04333	0.000536052	0.00726443	0.0129559
nitrofural	5447130	59-87-0	C1=C(OC(=C1)[N+](=O)[O-])C=NNC(=O)N	-0.482241	FALSE	0.118059	2.37841	0.153243	0.016831	0.00950188	0.000385038
cefotiam	43708	66309-69-1	CN(C)CCN1C(=NN=N1)SCC2=C(N3C(C(C3=O)NC(=O)CC4=CSC(=N4)N)SC2)C(=O)O	-0.545231	FALSE	0.0833491	2.37841	0.0527417	0.000923358	0.000502613	0.00141082
hexetidine	3607	141-94-6	CCCCC(CC)CN1CC(CN(C1)CC(CC)CCCC)(C)N	0.84067	TRUE	2.21457	0	8.80345	0.00362994	0.0693731	0.0266631
ciclopirox	2749	29342-05-0	CC1=CC(=O)N(C(=C1)C2CCCCC2)O	-0.242281	FALSE	1.07429	1	2.55811	0.00380756	0.0363843	0.0106334
pirenperone	4847	75444-65-4	CC1=C(C(=O)N2C=CC=CC2=N1)CCN3CCC(CC3)C(=O)C4=CC=C(C=C4)F	0.0418039	FALSE	1.38679	1	3.48026	0.00412907	0.00579384	0.0109223
fluoxetine	3386	54910-89-3	CNCCC(C1=CC=CC=C1)OC2=CC=C(C=C2)C(F)(F)F	0.359999	FALSE	1.23246	0	5.71525	0.00462083	0.000549815	0.00551492
vigabatrin	5665	68506-86-5	C=CC(CCC(=O)O)N	-0.378236	FALSE	0.129582	0	0.00895694	0.00100639	0.0392877	0.0213684
metixene	4167	4969-02-02	CN1CCCC(C1)CC2C3=CC=CC=C3SC4=CC=CC=C24	0.698643	FALSE	1.68774	0	7.61532	0.00552725	0.00616822	0.00312904
serotonin	5202	50-67-9	C1=CC2=C(C=C1O)C(=CN2)CCN	-0.202132	FALSE	1.00751	0	1.36547	0.0108638	0.000936724	0.00248225
puromycin	439530	53-79-2	CN(C)C1=NC=NC2=C1N=CN2C3C(C(C(O3)CO)NC(=O)C(CC4=CC=C(C=C4)OC)N)O	-0.395607	FALSE	1.68635	1	0.143006	0.000262364	0.00618639	0.00326639
ceforanide	43507	60925-61-3	C1C(=C(N2C(S1)C(C2=O)NC(=O)CC3=CC=CC=C3CN)C(=O)O)CSC4=NN=NN4CC(=O)O	-0.531052	FALSE	0.503976	2.37841	0.0833491	3.92711e-05	0.0201256	0.00708591
dinoprost	5280363	0551-11-1	CCCCCC(C=CC1C(CC(C1CC=CCCCC(=O)O)O)O)O	0.175045	FALSE	1.79809	0	3.87925	0.00320586	0.0172451	0.000688738
dicloxacillin	18381	3116-76-5	CC1=C(C(=NO1)C2=C(C=CC=C2Cl)Cl)C(=O)NC3C4N(C3=O)C(C(S4)(C)C)C(=O)O	0.112093	FALSE	0.597135	2.37841	4.20151	0.00026305	0.00150903	0.0021485
epiandrosterone	441302	481-29-8	CC12CCC(CC1CCC3C2CCC4(C3CCC4=O)C)O	0.29007	FALSE	1.86864	0	4.6985	0.0240784	0.00505075	0.000558464
cisapride	2769	81098-60-4	COC1CN(CCC1NC(=O)C2=CC(=C(C=C2OC)N)Cl)CCCOC3=CC=C(C=C3)F	0.0607175	FALSE	0.639141	1	3.59937	0.00754322	0.0784699	0.00574492
ergocalciferol	5280793	50-14-6	CC(C)C(C)C=CC(C)C1CCC2C1(CCCC2=CC=C3CC(CCC3=C)O)C	1.37586	TRUE	1.61175	0	12.542	0.000903361	0.0352527	0.000194657
niridazole	6093	61-57-4	C1CN(C(=O)N1)C2=NC=C(S2)[N+](=O)[O-]	-0.512017	FALSE	0.174129	2.37841	0.00438964	0.00538449	0.00601319	0.0153038
colecalciferol	5280795	67-97-0	CC(C)CCCC(C)C1CCC2C1(CCCC2=CC=C3CC(CCC3=C)O)C	1.39758	TRUE	1.80652	0	12.9434	0.00684103	0.00256718	0.00261705
bisacodyl	2391	603-50-9	CC(=O)OC1=CC=C(C=C1)C(C2=CC=C(C=C2)OC(=O)C)C3=CC=CC=N3	0.299921	FALSE	1.38412	0	5.11599	0.0115504	0.0284283	0.000320711
amiodarone	2157	1951-25-3	CCCCC1=C(C2=CC=CC=C2O1)C(=O)C3=CC(=C(C(=C3)I)OCCN(CC)CC)I	1.30689	TRUE	2.46344	0	11.874	0.000440898	0.0338925	0.010517
felodipine	3333	72509-76-3	CCOC(=O)C1=C(NC(=C(C1C2=C(C(=CC=C2)Cl)Cl)C(=O)OC)C)C	0.311605	FALSE	0.812558	0	4.87288	0.00561357	0.00356077	0.00623658
melatonin	896	8041-44-9	CC(=O)NCCC1=CNC2=C1C=C(C=C2)OC	-0.202085	FALSE	0.871736	1	1.73785	0.00460033	0.000191562	0.0352448
velnacrine	3655	124027-47-0	C1CC(C2=C(C3=CC=CC=C3N=C2C1)N)O	-0.0945395	FALSE	0.988763	0	1.92405	0.00212558	0.00619972	0.0372735
cephaeline	442195	5853-29-2	CCC1CN2CCC3=CC(=C(C=C3C2CC1CC4C5=CC(=C(C=C5CCN4)O)OC)OC)OC	0.479852	FALSE	1.16248	0	6.91106	0.00111679	0.0390224	0.00752815
biotin	171548	56846-45-8	C1C2C(C(S1)CCCCC(=O)O)NC(=O)N2	-0.696118	TRUE	0.734199	2.37841	0.578029	0.00212941	0.0366115	0.00883079
butoconazole	47472	64872-76-0	C1=CC(=C(C(=C1)Cl)SC(CCC2=CC=C(C=C2)Cl)CN3C=CN=C3)Cl	0.947186	TRUE	2.38287	0	10.3707	0.00657853	0.00540848	0.00587901
meclozine	4034	569-65-3	CC1=CC(=CC=C1)CN2CCN(CC2)C(C3=CC=CC=C3)C4=CC=C(C=C4)Cl	1.00759	TRUE	1.59389	0	9.7972	0.00417083	0.0305855	0.0355414
acemetacin	1981	53164-05-09	CC1=C(C2=C(N1C(=O)C3=CC=C(C=C3)Cl)C=CC(=C2)OC)CC(=O)OCC(=O)O	0.318824	FALSE	0.584758	0	5.88937	0.0252034	0.0488133	0.000258139
perhexiline	4746	6621-47-2	C1CCC(CC1)C(CC2CCCCN2)C3CCCCC3	0.827153	TRUE	2.18384	0	8.84789	8.14335e-05	0.0127531	0.0163898
disopyramide	3114	3737-09-05	CC(C)N(CCC(C1=CC=CC=C1)(C2=CC=CC=N2)C(=O)N)C(C)C	0.212216	FALSE	1.44172	1	4.64745	0.00844605	0.0116588	0.000908524
isotretinoin	5282379	4759-48-2	CC1=C(C(CCC1)(C)C)C=CC(=CC=CC(=CC(=O)O)C)C	0.805229	TRUE	0.573552	0	8.47254	0.00963847	0.00148422	0.00460339
pergolide	47811	66104-22-1	CCCN1CC(CC2C1CC3=CNC4=CC=CC2=C34)CSC	0.423924	FALSE	1.71415	0	5.85375	0.00865434	0.0111408	0.0405834
econazole	3198	27220-47-9	C1=CC(=CC=C1COC(CN2C=CN=C2)C3=C(C=C(C=C3)Cl)Cl)Cl	0.665305	FALSE	1.58018	0	7.44125	0.0260139	0.0293814	0.0290299
nortriptyline	4543	72-69-5	CNCCC=C1C2=CC=CC=C2CCC3=CC=CC=C31	0.473637	FALSE	1.05404	0	6.07708	0.034858	0.0346301	0.0108301
glafenine	3474	3820-67-5	C1=CC=C(C(=C1)C(=O)OCC(CO)O)NC2=C3C=CC(=CC3=NC=C2)Cl	0.100034	FALSE	0.832995	0	4.00753	4.20965e-05	0.0398012	0.0312969
homochlorcyclizine	3627	848-53-3	CN1CCCN(CC1)C(C2=CC=CC=C2)C3=CC=C(C=C3)Cl	0.450561	FALSE	1.58292	0	6.01259	0.000668308	0.0447126	0.0120167
doxepin	667477	1668-19-5	CN(C)CCC=C1C2=CC=CC=C2COC3=CC=CC=C31	0.405049	FALSE	1.33494	0	5.49469	0.000580565	0.0268424	0.00586135
bufexamac	2466	2438-72-4	CCCCOC1=CC=C(C=C1)CC(=O)NO	-0.224961	FALSE	1.26513	1	2.11828	0.00413596	0.00788958	0.0446848
fenoterol	3343	1944-10-01	CC(CC1=CC=C(C=C1)O)NCC(C2=CC(=CC(=C2)O)O)O	-0.0230814	FALSE	0.652885	0	2.8895	0.00514072	0.0260476	0.0452633
flavoxate	3354	15301-69-6	CC1=C(OC2=C(C1=O)C=CC=C2C(=O)OCCN3CCCCC3)C4=CC=CC=C4	0.513799	FALSE	1.82342	0	6.54322	0.00105909	0.0127788	0.0285038
dantrolene	6914273	7261-97-4	C1C(=O)NC(=O)N1N=CC2=CC=C(O2)C3=CC=C(C=C3)[N+](=O)[O-]	-0.135233	FALSE	1.21814	2.37841	2.38436	1.51215e-05	0.0515263	0.00437896
vincamine	15376	1617-90-9	CCC12CCCN3C1C4=C(CC3)C5=CC=CC=C5N4C(C2)(C(=O)OC)O	0.344998	FALSE	1.3668	0	5.05024	0.00032726	0.0152223	0.001572
mexiletine	4178	31828-71-4	CC1=C(C(=CC=C1)C)OCC(C)N	0.0173518	FALSE	0.573552	0	2.88641	0.00231844	0.0832772	0.00669286
phentolamine	5775	50-60-2	CC1=CC=C(C=C1)N(CC2=NCCN2)C3=CC(=CC=C3)O	0.266835	FALSE	0.650591	0	4.53555	0.00519078	0.0110692	0.00267033
indapamide	3702	26807-65-8	CC1CC2=CC=CC=C2N1NC(=O)C3=CC(=C(C=C3)Cl)S(=O)(=O)N	0.0925436	FALSE	0.956443	1	3.57355	0.000497119	0.0256506	2.08044e-05
phenelzine	3675	51-71-8	C1=CC=C(C=C1)CCNN	-0.292856	FALSE	0.76962	0	0.988763	0.0111466	0.00333246	0.00120959
orphenadrine	4601	83-98-7	CC1=CC=CC=C1C(C2=CC=CC=C2)OCCN(C)C	0.389936	FALSE	0.925571	0	5.42974	0.0122766	0.000897938	2.26423e-06
nefopam	4450	13669-70-0	CN1CCOC(C2=CC=CC=C2C1)C3=CC=CC=C3	0.113882	FALSE	1.52422	0	4.17654	0.00251355	0.0370082	3.0895e-05
metoclopramide	4168	364-62-5	CCN(CC)CCNC(=O)C1=CC(=C(C=C1OC)N)Cl	-0.146809	FALSE	0.165362	1	2.05024	0.00123927	0.0104883	0.000201222
prilocaine	4906	721-50-6	CCCNC(C)C(=O)NC1=CC=CC=C1C	-0.00690243	FALSE	0.507248	1	2.9406	0.0200073	0.0456245	0.00984984
phenformin	8249	114-86-3	C1=CC=C(C=C1)CCN=C(N)N=C(N)N	-0.259234	FALSE	0.795804	0	0.832995	3.39717e-05	0.0387737	5.16832e-05
hydralazine	3637	86-54-4	C1=CC=C2C(=C1)C=NN=C2NN	-0.281477	FALSE	0.802976	0	0.721296	0.00567976	0.00753466	0.0305105
lomefloxacin	3948	98079-51-7	CCN1C=C(C(=O)C2=CC(=C(C(=C21)F)N3CCNC(C3)C)F)C(=O)O	-0.0792057	FALSE	0.87052	0	2.16048	0.00161274	0.00222325	0.015647
fenbufen	3335	36330-85-5	C1=CC=C(C=C1)C2=CC=C(C=C2)C(=O)CCC(=O)O	0.16809	FALSE	1.53783	0	3.79746	0.0275638	0.00887267	0.00685759
salbutamol	2083	18559-94-9	CC(C)(C)NCC(C1=CC(=C(C=C1)O)CO)O	-0.29346	FALSE	0.0385958	0	0.896127	0.00291283	0.0344486	0.0251828
pentolonium	5850	144-44-5	C[N+]1(CCCC1)CCCCC[N+]2(CCCC2)C	-0.368083	FALSE	2.57019	0	0.159279	0.00593726	0.000769568	0.00426678
mephenesin	4059	59-47-2	CC1=CC=CC=C1OCC(CO)O	-0.210576	FALSE	0.401614	0	1.32171	0.0108258	0.00802501	0.00819813
nitrofurantoin	6604200	67-20-9	C1C(=O)NC(=O)N1N=CC2=CC=C(O2)[N+](=O)[O-]	-0.506902	FALSE	0.444761	2.37841	0.239739	0.0199363	0.0018913	0.0125631
ofloxacin	4583	82419-36-1	CC1COC2=C3N1C=C(C(=O)C3=CC(=C2N4CCN(CC4)C)F)C(=O)O	-0.180909	FALSE	0.934195	0	1.85024	0.00687196	0.0168572	0.00198949
clemizole	2782	442-52-4	C1CCN(C1)CC2=NC3=CC=CC=C3N2CC4=CC=C(C=C4)Cl	0.576491	FALSE	0.937896	0	6.9958	0.00685419	0.0154985	0.018798
mebendazole	4030	31431-39-7	COC(=O)NC1=NC2=C(N1)C=C(C=C2)C(=O)C3=CC=CC=C3	-0.0338063	FALSE	0.756593	1	4.03891	0.000436756	0.00132922	0.0200462
kawain	5281565	500-64-1	COC1=CC(=O)OC(C1)C=CC2=CC=CC=C2	-0.0436689	FALSE	0.602778	0	2.42608	0.0396907	0.00197705	0.00226222
metaraminol	5906	54-49-9	CC(C(C1=CC(=CC=C1)O)O)N	-0.321718	FALSE	0.597135	0	0.457554	0.0026583	0.0216284	0.000616051
sulfamethoxazole	5329	723-46-6	CC1=CC(=NO1)NS(=O)(=O)C2=CC=C(C=C2)N	-0.229186	FALSE	0.441575	0	1.23246	0.006109	0.0329453	0.0255414
riluzole	5070	1744-22-5	C1=CC2=C(C=C1OC(F)(F)F)SC(=N2)N	0.304915	FALSE	0.690981	0	5.3562	0.00653107	0.00462895	0.0109061
griseofulvin	441140	0126-07-08	CC1CC(=O)C=C(C12C(=O)C3=C(O2)C(=C(C=C3OC)OC)Cl)OC	-0.0370696	FALSE	0.216488	0	2.63223	0.0164466	0.0115812	0.0226199
tiapride	5467	51012-32-9	CCN(CC)CCNC(=O)C1=C(C=CC(=C1)S(=O)(=O)C)OC	-0.21712	FALSE	0.0296954	1	1.50114	0.0214066	0.00572448	2.1925e-05
flumequine	3374	42835-25-6	CC1CCC2=C3N1C=C(C(=O)C3=CC(=C2)F)C(=O)O	0.00806123	FALSE	0.294432	0	2.74802	0.0170497	0.0130015	0.00261944
mefloquine	4046	49752-90-1	C1CCNC(C1)C(C2=CC(=NC3=C2C=CC=C3C(F)(F)F)C(F)(F)F)O	0.39647	FALSE	0.99001	0	6.19567	0.00452379	0.0052455	0.00886605
betonicine	164642	515-25-3	C[N+]1(CC(CC1C(=O)[O-])O)C	0.096844	FALSE	0.0156812	0	3.37153	0.00101072	0.046658	0.000808332
finasteride	57363	98319-26-7	CC12CCC3C(C1CCC2C(=O)NC(C)(C)C)CCC4C3(C=CC(=O)N4)C	0.12289	FALSE	0.853532	2.37841	4.23651	0.0104506	0.0603482	0.025616
diphenylpyraline	3103	147-20-6	CN1CCC(CC1)OC(C2=CC=CC=C2)C3=CC=CC=C3	0.272101	FALSE	1.70858	0	4.54401	0.0040484	0.0100803	0.0101024
etiocholanolone	5880	53-42-9	CC12CCC(CC1CCC3C2CCC4(C3CCC4=O)C)O	0.214518	FALSE	1.21684	0	4.6985	0.00265065	0.0149729	0.0152391
karakoline	441742	39089-30-0	CCN1CC2(CCC(C34C2CC(C31)C5(CC(C6CC4C5C6O)OC)O)O)C	-0.358113	FALSE	1.30983	0	0.0230539	0.00799178	0.0082432	0.00208147
gossypol	3503	303-45-7	CC1=C(C(=C2C(=C1)C(=C(C(=C2C=O)O)O)C(C)C)O)C3=C(C=C4C(=C3O)C(=C(C(=C4C(C)C)O)O)C=O)C	1.06356	TRUE	1.66002	0	10.2591	0.000462642	0.0506677	0.000557413
benzamil	108107	2898-76-2	C1=CC=C(C=C1)CN=C(N)NC(=O)C2=C(N=C(C(=N2)Cl)N)N	-0.310108	FALSE	0.525868	1	1.01377	0.000290706	0.0103545	0.00898346
myosmine	442649	0532-12-7	C1CC(=NC1)C2=CN=CC=C2	-0.254495	FALSE	0.486598	0	0.919421	0.00288437	0.0318325	0.00638007
pramocaine	4886	140-65-8	CCCCOC1=CC=C(C=C1)OCCCN2CCOCC2	0.1164	FALSE	1.44307	0	3.97291	0.00884364	0.0235903	0.0005561
chlorcyclizine	2710	82-93-9	CN1CCN(CC1)C(C2=CC=CC=C2)C3=CC=C(C=C3)Cl	0.464384	FALSE	1.30455	0	5.90185	3.30167e-05	0.0183835	0.000217606
ethotoin	3292	86-35-1	CCN1C(=O)C(NC1=O)C2=CC=CC=C2	-0.316947	FALSE	0.672457	2.37841	1.28218	0.00548482	0.000435412	0.00123469
lycorine	72378	476-28-8	C1CN2CC3=CC4=C(C=C3C5C2C1=CC(C5O)O)OCO4	-0.598817	FALSE	0.375747	0	0.656331	0.000421159	0.104886	0.00559211
helveticoside	441860	630-64-8	CC1C(C(CC(O1)OC2CCC3(C4CCC5(C(CCC5(C4CCC3(C2)O)O)C6=CC(=O)OC6)C)C=O)O)O	-0.326833	FALSE	0.763693	0	1.31775	0.000748798	0.00109412	0.012812
sulfachlorpyridazine	6634	80-32-0	C1=CC(=CC=C1N)S(=O)(=O)NC2=NN=C(C=C2)Cl	-0.11133	FALSE	0.459693	0	2.14009	0.000776357	0.0107527	0.0190461
acacetin	5280442	480-44-4	COC1=CC=C(C=C1)C2=CC(=O)C3=C(C=C(C=C3O2)O)O	0.0911915	FALSE	0.672457	0	3.27775	0.000129006	0.0211169	0.000739015
pilocarpine	5910	92-13-7	CCC1C(COC1=O)CC2=CN=CN2C	-0.338386	FALSE	0.180319	0	0.957682	0.00266979	0.000914182	0.00249332
halcinonide	443943	3093-35-4	CC1(OC2CC3C4CCC5=CC(=O)CCC5(C4(C(CC3(C2(O1)C(=O)CCl)C)O)F)C)C	-0.119664	FALSE	0.423604	0	2.85863	0.000731607	0.0482568	0.00442284
fludroxycortide	15209	1524-88-5	CC1(OC2CC3C4CC(C5=CC(=O)CCC5(C4C(CC3(C2(O1)C(=O)CO)C)O)C)F)C	-0.279814	FALSE	0.0472497	0	0.78388	0.0311439	0.0233678	0.00696433
isosorbide	12597	641-74-7	C1C(C2C(O1)C(CO2)O)O	-0.18272	FALSE	0.237861	0	1.53238	0.00748707	0.0123472	0.0234467
bromopride	2446	4093-35-0	CCN(CC)CCNC(=O)C1=CC(=C(C=C1OC)N)Br	-0.108538	FALSE	0.336101	1	2.17216	0.0118189	0.0166206	0.00177707
sulfamerazine	5325	127-79-7	CC1=NC(=NC=C1)NS(=O)(=O)C2=CC=C(C=C2)N	-0.216816	FALSE	0.622043	0	1.08571	0.0101501	0.0853297	0.0054074
heliotrine	906426	303-33-3	CC(C)C(C(C)OC)(C(=O)OCC1=CCN2C1C(CC2)O)O	-0.313421	FALSE	0.0555321	0	0.533573	0.00758797	0.00431595	0.00190332
benfotiamine	3032771	22457-89-2	CC1=NC=C(C(=N1)N)CN(C=O)C(=C(CCOP(=O)(O)O)SC(=O)C2=CC=CC=C2)C	-0.411878	FALSE	0.733024	1	0.0284633	0.00116063	0.0101253	0.000484709
citiolone	14520	1195-16-0	CC(=O)NC1CCSC1=O	-0.471172	FALSE	0.00277206	1	0.166235	0.000529213	0.00222162	0.0160536
famprofazone	3326	22881-35-2	CC(C)C1=C(N(N(C1=O)C2=CC=CC=C2)C)CN(C)C(C)CC3=CC=CC=C3	0.539437	FALSE	1.81638	1	7.19186	0.00043388	0.00418742	0.00240472
pempidine	6603	79-55-0	CC1(CCCC(N1C)(C)C)C	0.0198771	FALSE	0.52367	0	2.99031	0.00508596	0.00114221	0.0131383
solasodine	442985	126-17-0	CC1CCC2(C(C3C(O2)CC4C3(CCC5C4CC=C6C5(CCC(C6)O)C)C)C)NC1	0.475731	FALSE	1.16119	0	6.31471	0.00820034	0.0157602	0.00631253
flunisolide	82153	77326-96-6	CC1(OC2CC3C4CC(C5=CC(=O)C=CC5(C4C(CC3(C2(O1)C(=O)CO)C)O)C)F)C	-0.366943	FALSE	0.000702104	0	0.756593	0.00973868	0.0107618	1.61864e-06
benzocaine	2337	94-09-7	CCOC(=O)C1=CC=C(C=C1)N	-0.202358	FALSE	0.339119	0	1.37213	0.00163964	0.0349754	0.000900088
succinylsulfathiazole	5315	116-43-8	C1=CC(=CC=C1NC(=O)CCC(=O)O)S(=O)(=O)NC2=NC=CS2	-0.427561	FALSE	0.436274	1	0.672457	0.00023031	0.0160074	0.0647396
canadine	34458	522-97-4	COC1=C(C2=C(CC3C4=CC5=C(C=C4CCN3C2)OCO5)C=C1)OC	0.207202	FALSE	0.426764	0	4.61858	0.000188243	0.0294733	0.0732957
gelsemine	5390854	509-15-9	CN1CC2(C3CC4C5(C2C1C3CO4)C6=CC=CC=C6NC5=O)C=C	-0.308247	FALSE	0.777932	1	0.86566	0.0111015	0.00158098	0.00162898
picrotoxinin	442292	17617-45-7	CC(=C)C1C2C3C4(C(C1C(=O)O2)(CC5C4(O5)C(=O)O3)O)C	-0.378278	FALSE	0.397452	0	0.113187	0.00068285	0.057777	7.21298e-05
sulfabenzamide	5319	127-71-9	C1=CC=C(C=C1)C(=O)NS(=O)(=O)C2=CC=C(C=C2)N	-0.190751	FALSE	0.710773	1	1.58155	0.00244783	0.00178512	0.000367608
trihexyphenidyl	5572	0144-11-6	C1CCC(CC1)C(CCN2CCCCC2)(C3=CC=CC=C3)O	0.475007	FALSE	2.13863	0	6.40338	0.00468287	1.61503e-09	0.0249555
hydroxyachillin	6713966	10180-88-8	CC1C2C(CC(=C3C(C2OC1=O)C(=CC3=O)C)C)O	-0.191224	FALSE	0.0109447	0	1.52694	0.0273185	0.0300414	0.000425364
dydrogesterone	9051	152-62-5	CC(=O)C1CCC2C1(CCC3C2C=CC4=CC(=O)CCC34C)C	0.194272	FALSE	0.0458959	0	4.17321	0.000651242	0.0241001	0.0141514
vitexin	5280441	3681-93-4	C1=CC(=CC=C1C2=CC(=O)C3=C(O2)C(=C(C=C3O)O)C4C(C(C(C(O4)CO)O)O)O)O	-0.399601	FALSE	0.444761	0	0.0278512	4.36156e-06	0.0554893	0.0147941
glimepiride	3476	684286-46-2	CCC1=C(CN(C1=O)C(=O)NCCC2=CC=C(C=C2)S(=O)(=O)NC(=O)NC3CCC(CC3)C)C	0.106502	FALSE	1.2612	5.65685	5.27414	0.000969597	0.0540042	0.00503826
sulmazole	5353	73384-60-8	COC1=C(C=CC(=C1)S(=O)C)C2=NC3=C(N2)C=CC=N3	-0.139312	FALSE	1	0	1.98264	0.000106438	1.58306e-05	0.0124295
quinisocaine	6857	86-80-6	CCCCC1=CC2=CC=CC=C2C(=N1)OCCN(C)C	0.467253	FALSE	2.17654	0	5.85375	0.000598363	0.00286716	0.00644927
harman	5281404	486-84-0	CC1=NC=CC2=C1NC3=CC=CC=C23	0.0514948	FALSE	1.32833	0	3.07301	0.0052282	7.52339e-06	0.00148216
harmaline	5280951	304-21-2	CC1=C2C(=C3C=CC(=CC3=N2)OC)CCN1	-0.17272	FALSE	0.39019	0	1.80793	0.0026055	0.0300246	0.00140215
boldine	10154	476-70-0	CN1CCC2=CC(=C(C3=C2C1CC4=CC(=C(C=C43)OC)O)OC)O	0.0808526	FALSE	0.501797	0	4.00094	0.00273557	0.000276852	0.00521475
gramine	6890	87-52-5	CN(C)CC1=CNC2=CC=CC=C21	-0.0219635	FALSE	0.763693	0	2.67478	0.0101025	0.0359742	0.00481524
canavanine	439202	543-38-4	C(CON=C(N)N)C(C(=O)O)N	-0.331939	FALSE	0.173248	0	2.20139	0.00269944	0.00167231	0.00190638
bicuculline	10237	485-49-4	CN1CCC2=CC3=C(C=C2C1C4C5=C(C6=C(C=C5)OCO6)C(=O)O4)OCO3	0.142994	FALSE	0.559049	0	3.66894	0.000251821	0.0806414	0.0377099
palmatine	19009	3486-67-7	COC1=C(C2=C[N+]3=C(C=C2C=C1)C4=CC(=C(C=C4CC3)OC)OC)OC	0.227378	FALSE	1.25727	0	5.03815	0.00388231	0.0397047	0.00619286
conessine	441082	0546-06-05	CC1C2CCC3C2(CCC4C3CC=C5C4(CCC(C5)N(C)C)C)CN1C	0.523078	FALSE	1.21294	0	6.4342	0.00185542	0.00174632	0.000792922
sparteine	644020	90-39-1	C1CCN2CC3CC(C2C1)CN4C3CCCC4	0.0377371	FALSE	1.38412	0	2.93129	0.00991912	0.00535565	0.00259539
cinchonine	90454	0118-10-5	C=CC1CN2CCC1CC2C(C3=CC=NC4=CC=CC=C34)O	0.055188	FALSE	1.44307	0	3.54133	0.00240757	0.0578249	0.00024165
xylazine	5707	7361-61-7	CC1=C(C(=CC=C1)C)NC2=NCCCS2	0.282543	FALSE	0.751868	0	5.19756	0.00632929	0.00691455	0.0427638
galantamine	9651	357-70-0	CN1CCC23C=CC(CC2OC4=C(C=CC(=C34)C1)OC)O	-0.176925	FALSE	0.397452	0	1.58018	0.000499551	0.0227893	0.000405327
retrorsine	5281743	480-54-6	CC=C1CC(C(C(=O)OCC2=CCN3C2C(CC3)OC1=O)(CO)O)C	-0.429856	FALSE	0.257719	0	0.89735	0.00805802	0.00397029	0.0164374
pentoxifylline	4740	6493-05-06	CC(=O)CCCCN1C(=O)C2=C(N=CN2C)N(C1=O)C	-0.452022	FALSE	1.15862	2.37841	0.286622	0.00592336	0.0159607	0.0184999
cloxacillin	6098	61-72-3	CC1=C(C(=NO1)C2=CC=CC=C2Cl)C(=O)NC3C4N(C3=O)C(C(S4)(C)C)C(=O)O	-0.0477854	FALSE	0.565733	2.37841	3.12473	0.00569395	0.0788855	0.00541339
iproniazid	3748	54-92-2	CC(C)NNC(=O)C1=CC=NC=C1	-0.448812	FALSE	0.540196	1	0.127922	0.000613077	0.00202261	0.00510704
mafenide	3998	138-39-6	C1=CC(=CC=C1CN)S(=O)(=O)N	-0.365444	FALSE	0.2211	0	0.16449	0.000373886	0.0250375	0.0284814
metampicillin	6713928	6489-97-0	CC1(C(N2C(S1)C(C2=O)NC(=O)C(C3=CC=CC=C3)N=C)C(=O)O)C	-0.328494	FALSE	0.180319	2.37841	1.19866	0.00310942	0.0332368	0.0114314
nifenazone	4487	2139-47-1	CC1=C(C(=O)N(N1C)C2=CC=CC=C2)NC(=O)C3=CN=CC=C3	-0.339453	FALSE	0.883914	2.37841	0.947779	0.00385508	0.0203198	0.00079027
mefexamide	4045	1227-61-8	CCN(CC)CCNC(=O)COC1=CC=C(C=C1)OC	-0.136765	FALSE	0.581392	1	2.24098	0.00198793	0.00207153	0.00100365
hydrastinine	3638	6592-85-4	CN1CCC2=CC3=C(C=C2C1O)OCO3	-0.174883	FALSE	0.136261	0	1.53238	0.00470389	0.00326078	0.0164071
aztreonam	5742832	78110-38-0	CC1C(C(=O)N1S(=O)(=O)O)NC(=O)C(=NOC(C)(C)C(=O)O)C2=CSC(=N2)N	-0.307434	FALSE	0.355305	2.37841	1.1728	0.00984812	0.0234281	0.0140222
aceclofenac	71771	89796-99-6	C1=CC=C(C(=C1)CC(=O)OCC(=O)O)NC2=C(C=CC=C2Cl)Cl	0.44833	FALSE	0.958922	0	6.13632	0.00394206	0.0117198	0.0151971
ethosuximide	3291	77-67-8	CCC1(CC(=O)NC1=O)C	-0.37074	FALSE	0.255814	1	0.466122	0.00159888	0.0273154	0.00108768
chlorphenesin	7697	104-29-0	C1=CC(=CC=C1OCC(CO)O)Cl	-0.188681	FALSE	0.208236	0	1.56103	0.00618437	0.0192085	0.00119778
oxymetazoline	4636	1491-59-4	CC1=CC(=C(C(=C1CC2=NCCN2)C)O)C(C)(C)C	0.253396	FALSE	0.444761	0	4.70531	0.000138017	0.00127599	0.000543964
gemfibrozil	3463	25812-30-0	CC1=CC(=C(C=C1)C)OCCCC(C)(C)C(=O)O	0.423795	FALSE	0.836612	0	5.9179	4.6062e-05	0.00448929	0.0155088
nimesulide	4495	51803-78-2	CS(=O)(=O)NC1=C(C=C(C=C1)[N+](=O)[O-])OC2=CC=CC=C2	-0.0185401	FALSE	0.891238	0	3.40983	0.00173473	0.0121793	0.000209263
methocarbamol	4107	0532-03-06	COC1=CC=CC=C1OCC(COC(=O)N)O	-0.345094	FALSE	0.20368	1	0.896127	0.000949595	0.0320325	5.50208e-06
alverine	3678	150-59-4	CCN(CCCC1=CC=CC=C1)CCCC2=CC=CC=C2	0.72255	FALSE	2.40818	0	8.2146	0.00681736	0.0321864	0.00540286
ornidazole	28061	16773-42-5	CC1=NC=C(N1CC(CCl)O)[N+](=O)[O-]	-0.441197	FALSE	0.344161	0	0.274987	6.36864e-05	0.00621184	0.0157405
hyoscyamine	154417	5908-99-6	CN1C2CCC1CC(C2)OC(=O)C(CO)C3=CC=CC=C3	-0.108678	FALSE	1.17409	0	1.97118	0.00602985	0.0116909	0.0123076
xylometazoline	5709	526-36-3	CC1=CC(=CC(=C1CC2=NCCN2)C)C(C)(C)C	0.321765	FALSE	0.690981	0	5.16455	0.00091179	0.00265505	0.000428088
fenspiride	3344	5053-06-05	C1CN(CCC12CNC(=O)O2)CCC3=CC=CC=C3	-0.157734	FALSE	0.965123	1	1.95116	0.0048068	0.00266391	0.00345626
pargyline	4688	555-57-7	CN(CC#C)CC1=CC=CC=C1	0.158087	FALSE	0.601648	0	4.10678	0.00466916	0.00124266	0.0121009
tranylcypromine	19493	0155-09-09	C1C(C1N)C2=CC=CC=C2	-0.243169	FALSE	1.0819	0	1.24812	0.000152483	0.0168537	0.0419257
chlorzoxazone	2733	95-25-0	C1=CC2=C(C=C1Cl)NC(=O)O2	-0.0881762	FALSE	0.4931	1	2.38585	0.0106865	0.00345101	0.00529916
pyrantel	708857	15686-83-6	CN1CCCN=C1C=CC2=CC=CS2	-0.0230961	FALSE	0.756593	0	2.88023	0.000210775	0.0105156	0.00421402
tiratricol	5803	51-24-1	C1=CC(=C(C=C1OC2=C(C=C(C=C2I)CC(=O)O)I)I)O	0.45594	FALSE	0.63115	0	6.54868	0.00172045	0.0655305	0.00137378
thalidomide	5426	50-35-1	C1CC(=O)NC(=O)C1N2C(=O)C3=CC=CC=C3C2=O	-0.479836	FALSE	0.566849	2.37841	0.1371	0.00266138	0.0832656	9.05783e-05
levamisole	26879	14769-73-4	C1CSC2=NC(CN21)C3=CC=CC=C3	0.120891	FALSE	0.635714	0	3.64626	0.00288616	0.0330472	0.0234785
etofylline	1892	519-37-9	CN1C2=C(C(=O)N(C1=O)C)N(C=N2)CCO	-0.46223	FALSE	0.0385958	2.37841	0.571316	0.00381881	0.00912577	0.000140163
pentetrazol	5917	54-95-5	C1CCC2=NN=NN2CC1	-0.246107	FALSE	0.655182	0	0.898573	9.99341e-05	0.0156738	0.0337493
etodolac	3308	41340-25-4	CCC1=CC=CC2=C1NC3=C2CCOC3(CC)CC(=O)O	0.283595	FALSE	1.6808	0	5.12813	0.0114274	0.00718115	0.00571438
piroxicam	54676228	36322-90-4	CN1C(=C(C2=CC=CC=C2S1(=O)=O)O)C(=O)NC3=CC=CC=N3	-0.283706	FALSE	0.565733	1	1	0.000528488	0.00950001	0.00821226
midodrine	4195	42794-76-3	COC1=CC(=C(C=C1)OC)C(CNC(=O)CN)O	-0.443688	FALSE	0.152385	1	0.253912	0.00595251	0.0505718	0.00860453
ampyrone	2151	83-07-8	CC1=C(C(=O)N(N1C)C2=CC=CC=C2)N	-0.381985	FALSE	0.437333	1	0.341134	0.000991474	0.0246148	0.023827
isoniazid	3767	54-85-3	C1=CN=CC=C1C(=O)NN	-0.313321	FALSE	0.398492	1	0.768433	0.0568075	0.00622608	0.00397775
dihydroergotamine	10531	0511-12-6	CC1(C(=O)N2C(C(=O)N3CCCC3C2(O1)O)CC4=CC=CC=C4)NC(=O)C5CC6C(CC7=CNC8=CC=CC6=C78)N(C5)C	0.0952334	FALSE	1.85449	3.94822	4.45957	0.00288361	0.0218058	0.0104428
dexamethasone	5743	50-02-2	CC1CC2C3CCC4=CC(=O)C=CC4(C3(C(CC2(C1(C(=O)CO)O)C)O)F)C	-0.115932	FALSE	0.348205	0	1.85873	0.00352696	0.0167909	0.0230483
triamcinolone	31307	124-94-7	CC12CC(C3(C(C1CC(C2(C(=O)CO)O)O)CCC4=CC(=O)C=CC43C)F)O	-0.336262	FALSE	0.281763	0	0.274987	0.004185	0.000779743	0.0137047
acenocoumarol	54676537	152-72-7	CC(=O)CC(C1=CC=C(C=C1)[N+](=O)[O-])C2=C(C3=CC=CC=C3OC2=O)O	0.0782167	FALSE	1.2612	0	3.23343	0.00658127	0.0124997	0.0120906
nocodazole	4122	31430-18-9	COC(=O)NC1=NC2=C(N1)C=C(C=C2)C(=O)C3=CC=CS3	0.0257339	FALSE	0.251064	1	3.96139	0.0120955	0.0389695	5.22928e-05
dihydrostreptomycin	439369	128-46-1	CC1C(C(C(O1)OC2C(C(C(C(C2O)O)N=C(N)N)O)N=C(N)N)OC3C(C(C(C(O3)CO)O)O)NC)(CO)O	1.08447	TRUE	0.0130077	0	10.7251	0.00264597	0.0117177	3.04216e-05
thioproperazine	9429	316-81-4	CN1CCN(CC1)CCCN2C3=CC=CC=C3SC4=C2C=C(C=C4)S(=O)(=O)N(C)C	0.143448	FALSE	1.20126	0	5.08656	0.00851684	0.00547041	0.000935853
cefotaxime	5742673	60846-21-1	CC(=O)OCC1=C(N2C(C(C2=O)NC(=O)C(=NOC)C3=CSC(=N3)N)SC1)C(=O)O	-0.469868	FALSE	0.0676975	2.37841	0.573552	0.00773259	0.0799495	0.00439317
pirenzepine	4848	28797-61-7	CN1CCN(CC1)CC(=O)N2C3=CC=CC=C3C(=O)NC4=C2N=CC=C4	-0.288288	FALSE	1.16893	2.37841	1.32568	0.00529107	0.0297871	0.00145629
picotamide	4814	32828-81-2	COC1=C(C=C(C=C1)C(=O)NCC2=CN=CC=C2)C(=O)NCC3=CN=CC=C3	-0.372762	FALSE	0.792223	2.37841	1.12141	0.00838846	0.0743291	0.00932314
dizocilpine	180081	77086-21-6	CC12C3=CC=CC=C3CC(N1)C4=CC=CC=C24	0.200909	FALSE	1.09716	0	4.01744	0.00844134	0.036223	0.000535316
mianserin	4184	24219-97-4	CN1CCN2C(C1)C3=CC=CC=C3CC4=CC=CC=C42	0.317348	FALSE	1.21554	0	5.142	0.012743	0.0326786	0.015039
neomycin	8378	1404-04-02	C1C(C(C(C(C1N)OC2C(C(C(C(O2)CN)O)O)N)OC3C(C(C(O3)CO)OC4C(C(C(C(O4)CN)O)O)N)O)O)N	1.7901	TRUE	0.637998	0	15.4997	0.00431655	0.000246573	0.00386915
spironolactone	5833	52-01-7	CC(=O)SC1CC2=CC(=O)CCC2(C3C1C4CCC5(C4(CC3)C)CCC(=O)O5)C	0.282462	FALSE	0.458623	0	4.94505	0.00187504	0.000863695	0.00507898
nalbuphine	5311304	20594-83-6	C1CC(C1)CN2CCC34C5C(CCC3(C2CC6=C4C(=C(C=C6)O)O5)O)O	-0.178373	FALSE	0.902245	0	2.51896	5.50159e-06	0.0151544	0.0176682
nomifensine	4528	89664-20-0	CN1CC(C2=C(C1)C(=CC=C2)N)C3=CC=CC=C3	0.0191666	FALSE	0.760141	0	3.27458	0.0126418	4.66868e-06	0.00865448
aminophenazone	6009	58-15-1	CC1=C(C(=O)N(N1C)C2=CC=CC=C2)N(C)C	-0.226759	FALSE	0.454349	1	1.51063	0.00129484	0.020823	0.00538098
nicergoline	34040	27848-84-6	CN1CC(CC2(C1CC3=CN(C4=CC=CC2=C34)C)OC)COC(=O)C5=CC(=CN=C5)Br	0.227498	FALSE	1.9326	0	4.72236	0.00100013	0.0222287	0.00847359
clindamycin	446598	18323-44-9	CCCC1CC(N(C1)C)C(=O)NC(C2C(C(C(C(O2)SC)O)O)O)C(C)Cl	-0.24388	FALSE	0.768433	1	1.49978	0.0197815	0.00624943	0.00525303
isoconazole	3760	27523-40-6	C1=CC(=C(C(=C1)Cl)COC(CN2C=CN=C2)C3=C(C=C(C=C3)Cl)Cl)Cl	0.645949	FALSE	1.41353	0	8.70314	0.00741095	0.0029869	0.0349297
disulfiram	3117	97-77-8	CCN(CC)C(=S)SSC(=S)N(CC)CC	0.358358	FALSE	1.14704	2.37841	6.64712	0.00111295	0.00729199	0.00374105
diazoxide	3019	364-98-7	CC1=NS(=O)(=O)C2=C(N1)C=CC(=C2)Cl	-0.145818	FALSE	0.465049	0	1.89701	0.0154574	0.0129523	0.00337716
tamoxifen	2733526	10540-29-1	CCC(=C(C1=CC=CC=C1)C2=CC=C(C=C2)OCCN(C)C)C3=CC=CC=C3	1.00746	TRUE	2.55208	0	10.0207	3.3569e-05	0.0235331	0.00926355
isoflupredone	127516	338-95-4	CC12CC(C3(C(C1CCC2(C(=O)CO)O)CCC4=CC(=O)C=CC43C)F)O	-0.177128	FALSE	0.427819	0	1.41889	0.00240558	0.000126324	0.0135101
adiphenine	2031	64-95-9	CCN(CC)CCOC(=O)C(C1=CC=CC=C1)C2=CC=CC=C2	0.410216	FALSE	1.65864	0	5.74715	8.09271e-06	0.00475347	0.0186803
diphenhydramine	3100	58-73-1	CN(C)CCOC(C1=CC=CC=C1)C2=CC=CC=C2	0.265637	FALSE	1.14833	0	4.59143	7.4954e-05	0.000496121	0.00300681
acetohexamide	1989	968-81-0	CC(=O)C1=CC=C(C=C1)S(=O)(=O)NC(=O)NC2CCCCC2	-0.13965	FALSE	0.555712	2.37841	2.55661	0.0197837	0.0270371	0.0121476
dapsone	2955	80-08-0	C1=CC(=CC=C1N)S(=O)(=O)C2=CC=C(C=C2)N	-0.184986	FALSE	1.00625	0	1.57607	0.00050365	0.000856132	0.000837614
thiamphenicol	27200	15318-45-3	CS(=O)(=O)C1=CC=C(C=C1)C(C(CO)NC(=O)C(Cl)Cl)O	-0.54341	FALSE	0.0803183	1	0.585881	0.0174507	0.00380357	0.000862593
heptaminol	3590	372-66-7	CC(CCCC(C)(C)O)N	-0.294596	FALSE	0.68866	0	0.842647	0.00048979	0.00282833	2.39231e-05
amitriptyline	2160	50-48-6	CN(C)CCC=C1C2=CC=CC=C2CCC3=CC=CC=C31	0.623929	FALSE	1.41085	0	7.05303	0.00603588	0.0022278	0.00265406
isoxicam	54677972	34552-84-6	CC1=CC(=NO1)NC(=O)C2=C(C3=CC=CC=C3S(=O)(=O)N2C)O	-0.439161	FALSE	0.572433	1	0.697954	0.00611409	0.00939583	0.00592518
triamterene	5546	396-01-0	C1=CC=C(C=C1)C2=NC3=C(N=C2N)N=C(N=C3N)N	-0.266615	FALSE	0.336101	0	1.02129	0.000746679	0.00381176	0.000493178
noretynodrel	6231	68-23-5	CC12CCC3C(C1CCC2(C#C)O)CCC4=C3CCC(=O)C4	0.407971	FALSE	1.3708	0	5.56684	0.0042703	0.137906	0.000905858
sulfacetamide	5320	144-80-9	CC(=O)NS(=O)(=O)C1=CC=C(C=C1)N	-0.572257	FALSE	0.124617	1	0.151527	0.00756555	0.0226348	0.00114039
metformin	4091	657-24-9	CN(C)C(=N)N=C(N)N	-0.358762	FALSE	0.0841102	0	0.202771	0.00643544	0.00324299	0.0127754
sulindac	1548887	9000-14-0	CC1=C(C2=C(C1=CC3=CC=C(C=C3)S(=O)C)C=CC(=C2)F)CC(=O)O	0.30768	FALSE	0.503976	0	4.98293	0.0179316	2.70142e-05	0.00284606
nifedipine	4485	21829-25-4	CC1=C(C(C(=C(N1)C)C(=O)OC)C2=CC=CC=C2[N+](=O)[O-])C(=O)OC	-0.0880847	FALSE	0.584758	0	2.03582	0.00493812	0.00909968	0.000716875
betazole	7741	105-20-4	C1=C(NN=C1)CCN	-0.355151	FALSE	0.376775	0	0.216488	0.000365699	0.0036129	0.00244707
diprophylline	3182	479-18-5	CN1C2=C(C(=O)N(C1=O)C)N(C=N2)CC(CO)O	-0.335608	FALSE	0.122149	2.37841	1.19089	0.00566466	0.000504236	0.00824818
sulfadiazine	5215	68-35-9	C1=CN=C(N=C1)NS(=O)(=O)C2=CC=C(C=C2)N	-0.272243	FALSE	0.513804	0	0.740079	0.000756824	0.0247551	0.0986784
hydroflumethiazide	3647	0135-09-01	C1NC2=C(C=C(C(=C2)C(F)(F)F)S(=O)(=O)N)S(=O)(=O)N1	-0.365898	FALSE	0.0151386	0	0.236924	0.00313087	0.0711142	4.40551e-06
acetazolamide	1986	59-66-5	CC(=O)NC1=NN=C(S1)S(=O)(=O)N	-0.244089	FALSE	0.0114537	1	1.26382	0.00283254	0.00131864	0.00510607
homatropine	5282593	87-00-3	CN1C2CCC1CC(C2)OC(=O)C(C3=CC=CC=C3)O	-0.122192	FALSE	1.53511	0	2.09072	0.00146742	0.0126414	0.000300204
moxisylyte	4260	54-32-0	CC1=CC(=C(C=C1OC(=O)C)C(C)C)OCCN(C)C	0.103995	FALSE	0.319103	0	4.61688	0.00300964	0.00655342	0.0212565
epirizole	3242	18694-40-1	CC1=CC(=NC(=N1)N2C(=CC(=N2)C)OC)OC	-0.0694109	FALSE	0.398492	0	2.37098	0.007906	0.00572908	0.00613678
dexpanthenol	131204	81-13-0	CC(C)(CO)C(C(=O)NCCCO)O	-0.275838	FALSE	0.0833491	1	1.20126	0.00110856	0.0106678	0.00143786
allantoin	204	97-59-6	C1(C(=O)NC(=O)N1)NC(=O)N	-0.36722	FALSE	0.234116	5.65685	2.03437	0.000762095	0.0144027	8.84759e-05
todralazine	5501	14679-73-3	CCOC(=O)NNC1=NN=CC2=CC=CC=C21	-0.152623	FALSE	0.641427	1	1.84035	0.000615992	0.0214933	0.000610046
morantel	5353792	20574-50-9	CC1=C(SC=C1)C=CC2=NCCCN2C	0.0617898	FALSE	0.681706	0	3.6495	0.000169831	0.00551063	0.0033499
metrifonate	5853	52-68-6	COP(=O)(C(C(Cl)(Cl)Cl)O)OC	-0.340274	FALSE	0.172368	0	0.701445	0.0210483	0.0447871	0.0018886
meticrane	4165	1084-65-7	CC1=C(C=C2C(=C1)CCCS2(=O)=O)S(=O)(=O)N	-0.200845	FALSE	0.0590598	0	1.25727	0.0162511	0.00682928	0.00278456
lisuride	28864	18016-80-3	CCN(CC)C(=O)NC1CN(C2CC3=CNC4=CC=CC(=C34)C2=C1)C	-0.07822	FALSE	1.51878	2.37841	3.30472	0.00137781	0.000494403	0.000829988
guanabenz	5702063	5051-62-7	C1=CC(=C(C(=C1)Cl)C=NN=C(N)N)Cl	-0.0554573	FALSE	0.436274	0	2.57321	0.00489421	0.000109432	0.00942793
aciclovir	2022	59277-89-3	C1=NC2=C(N1COCCO)NC(=NC2=O)N	-0.246157	FALSE	0.189237	0	0.977551	0.00197674	0.00202184	0.00257692
chlortetracycline	54675777	57-62-5	CC1(C2CC3C(C(=O)C(=C(C3(C(=O)C2=C(C4=C(C=CC(=C41)Cl)O)O)O)O)C(=O)N)N(C)C)O	-0.424484	FALSE	0.122149	1	0.52367	9.34421e-05	0.00762359	0.00535495
perphenazine	4748	58-39-9	C1CN(CCN1CCCN2C3=CC=CC=C3SC4=C2C=C(C=C4)Cl)CCO	0.457566	FALSE	1.21814	0	5.93753	0.00949128	0.0099586	0.00386342
lynestrenol	5857	52-76-6	CC12CCC3C(C1CCC2(C#C)O)CCC4=CCCCC34	0.762483	TRUE	1.44845	0	8.0739	0.00207931	0.00235541	0.00696987
baclofen	2284	1134-47-0	C1=CC(=CC=C1C(CC(=O)O)CN)Cl	-0.196779	FALSE	0.78388	0	1.51471	0.00272234	0.039086	0.0973817
loperamide	3955	53179-11-6	CN(C)C(=O)C(CCN1CCC(CC1)(C2=CC=C(C=C2)Cl)O)(C3=CC=CC=C3)C4=CC=CC=C4	0.5585	FALSE	2.12991	1	6.80267	0.00191701	0.00149366	0.00772514
diltiazem	39186	42399-41-7	CC(=O)OC1C(SC2=CC=CC=C2N(C1=O)CCN(C)C)C3=CC=C(C=C3)OC	0.157637	FALSE	0.495272	1	4.27994	0.00168638	0.000419001	1.35639e-05
hesperetin	72281	520-33-2	COC1=C(C=C(C=C1)C2CC(=O)C3=C(C=C(C=C3O2)O)O)O	-0.0187079	FALSE	0.393299	0	2.80322	0.00146615	0.000350194	0.0068308
ampicillin	6249	69-52-3	CC1(C(N2C(S1)C(C2=O)NC(=O)C(C3=CC=CC=C3)N)C(=O)O)C	-0.532773	FALSE	0.422551	2.37841	0.396413	0.000791985	0.0138734	0.00796219
famotidine	5702160	76824-35-6	C1=C(N=C(S1)N=C(N)N)CSCCC(=NS(=O)(=O)N)N	-0.215353	FALSE	0.289546	0	1.10736	0.00110385	0.0374311	0.00939391
azathioprine	2265	446-86-6	CN1C=NC(=C1SC2=NC=NC3=C2NC=N3)[N+](=O)[O-]	-0.293119	FALSE	0.570198	0	1.08952	0.000107631	0.00329567	0.00238875
moroxydine	71655	3731-59-7	C1COCCN1C(=N)N=C(N)N	-0.322018	FALSE	0.210064	0	0.519281	0.00123387	0.00233776	0.00102096
chlorhexidine	9552079	55-56-1	C1=CC(=CC=C1NC(=NC(=NCCCCCCN=C(N)N=C(N)NC2=CC=C(C=C2)Cl)N)N)Cl	0.686585	FALSE	2.06468	0	7.83733	0.00231851	0.0412076	0.0114153
hydroxyzine	3658	68-88-2	C1CN(CCN1CCOCCO)C(C2=CC=CC=C2)C3=CC=C(C=C3)Cl	0.299209	FALSE	1.38679	0	4.73088	0.00181657	0.0194298	0.0304063
cyproheptadine	2913	0129-03-03	CN1CCC(=C2C3=CC=CC=C3C=CC4=CC=CC=C42)CC1	0.453107	FALSE	1.31247	0	6.30387	0.0118353	0.0532129	0.0236717
azacyclonol	15723	115-46-8	C1CNCCC1C(C2=CC=CC=C2)(C3=CC=CC=C3)O	0.127079	FALSE	2.02285	0	3.69815	0.000872856	0.0259911	0.00333939
oleandomycin	72493	3922-90-5	CC1CC(C(C(O1)OC2C(CC3(CO3)C(=O)C(C(C(C(OC(=O)C(C(C2C)OC4CC(C(C(O4)C)O)OC)C)C)C)O)C)C)O)N(C)C	-0.118185	FALSE	1.90696	0	2.03005	0.0104904	0.00282942	0.00390638
dipyridamole	3108	58-32-2	C1CCN(CC1)C2=NC(=NC3=C2N=C(N=C3N4CCCCC4)N(CCO)CCO)N(CCO)CCO	0.0698167	FALSE	2.76793	0	3.11846	0.0120397	0.00187602	6.94269e-05
loxapine	3964	1977-10-02	CN1CCN(CC1)C2=NC3=CC=CC=C3OC4=C2C=C(C=C4)Cl	0.345213	FALSE	1.59389	0	5.58271	0.0220075	0.00160125	0.0167443
metanephrine	21100	5001-33-2	CNCC(C1=CC(=C(C=C1)O)OC)O	-0.393074	FALSE	0.0309378	0	0.498532	0.00404546	0.00338969	0.0256011
metolazone	4170	17560-51-9	CC1NC2=CC(=C(C=C2C(=O)N1C3=CC=CC=C3C)S(=O)(=O)N)Cl	-0.0174818	FALSE	1.02381	1	3.28092	0.00180378	0.0511188	0.00176865
amoxapine	2170	14028-44-5	C1CN(CCN1)C2=NC3=CC=CC=C3OC4=C2C=C(C=C4)Cl	0.113431	FALSE	1.40818	0	4.65425	0.0137052	3.67504e-06	0.00596886
cotinine	854019	486-56-6	CN1C(CCC1=O)C2=CN=CC=C2	-0.452102	FALSE	0.212813	1	0.219253	0.000798229	0.0010607	0.0952583
verapamil	2520	36622-29-4	CC(C)C(CCCN(C)CCC1=CC(=C(C=C1)OC)OC)(C#N)C2=CC(=C(C=C2)OC)OC	0.691052	FALSE	1.23376	0	8.48979	0.00264118	0.00563072	0.0233599
bromocriptine	31101	25614-03-03	CC(C)CC1C(=O)N2CCCC2C3(N1C(=O)C(O3)(C(C)C)NC(=O)C4CN(C5CC6=C(NC7=CC=CC(=C67)C5=C4)Br)C)O	0.361085	FALSE	1.11246	3.94822	6.49957	0.00246447	0.0168844	0.00652081
naloxone	5284596	465-65-6	C=CCN1CCC23C4C(=O)CCC2(C1CC5=C3C(=C(C=C5)O)O4)O	-0.188828	FALSE	0.534676	0	1.51606	0.00399773	0.085653	0.113967
apomorphine	6005	41372-20-7	CN1CCC2=CC=CC3=C2C1CC4=C3C(=C(C=C4)O)O	0.179386	FALSE	0.945306	0	4.05544	0.00244779	0.000516785	0.00604545
khellin	3828	82-02-0	CC1=CC(=O)C2=C(C3=C(C(=C2O1)OC)OC=C3)OC	-0.0108616	FALSE	0.208236	0	2.6383	0.0353793	0.0337953	0.0072948
metronidazole	4173	443-48-1	CC1=NC=C(N1CCO)[N+](=O)[O-]	-0.348845	FALSE	0.305238	0	0.256766	0.0130775	0.00995316	0.00018504
naltrexone	5360515	16676-29-2	C1CC1CN2CCC34C5C(=O)CCC3(C2CC6=C4C(=C(C=C6)O)O5)O	-0.128526	FALSE	1.34687	0	1.79668	0.0233532	0.00059649	0.0356746
niclosamide	4477	50-65-7	C1=CC(=C(C=C1[N+](=O)[O-])Cl)NC(=O)C2=C(C=CC(=C2)Cl)O	0.267409	FALSE	0.550161	1	4.90894	0.00032433	0.00705345	0.00442786
minoxidil	4201	38304-91-5	C1CCN(CC1)C2=NC(=N)N(C(=C2)N)O	-0.302344	FALSE	1.06036	0	0.875386	0.00114004	0.0319442	0.0152475
astemizole	2247	68844-77-9	COC1=CC=C(C=C1)CCN2CCC(CC2)NC3=NC4=CC=CC=C4N3CC5=CC=C(C=C5)F	0.876951	TRUE	2.22777	0	8.78801	0.00386643	0.00111985	0.000557126
sulfaguanidine	5324	57-67-0	C1=CC(=CC=C1N)S(=O)(=O)N=C(N)N	-0.414039	FALSE	0.287596	0	0.358357	0.000800793	0.0478281	0.36731
pheniramine	4761	86-21-5	CN(C)CCC(C1=CC=CC=C1)C2=CC=CC=N2	0.195794	FALSE	1.52014	0	4.00094	0.00021788	4.50486e-05	0.0453308
amylocaine	10767	644-26-8	CCC(C)(CN(C)C)OC(=O)C1=CC=CC=C1	0.132937	FALSE	0.337107	0	3.8334	0.00639152	0.0558299	0.0119873
diflunisal	3059	22494-42-4	C1=CC(=C(C=C1C2=C(C=C(C=C2)F)F)C(=O)O)O	0.195218	FALSE	0.735374	0	4.10678	0.000927381	0.0393058	0.0109259
phenazone	2206	60-80-0	CC1=CC(=O)N(N1C)C2=CC=CC=C2	-0.532263	FALSE	0.569081	1	1.82765	0.000461507	0.0120575	0.000166795
captopril	44093	62571-86-2	CC(CS)C(=O)N1CCCC1C(=O)O	-0.406145	FALSE	0.0611969	1	0.696791	0.00415524	0.168766	0.0115392
isoxsuprine	3783	395-28-8	CC(COC1=CC=CC=C1)NC(C)C(C2=CC=C(C=C2)O)O	0.174544	FALSE	0.995003	0	3.91042	0.00625387	0.0315779	0.0228925
oxetacaine	4621	126-27-2	CC(C)(CC1=CC=CC=C1)N(C)C(=O)CN(CCO)CC(=O)N(C)C(C)(C)CC2=CC=CC=C2	0.153963	FALSE	2.93129	2.37841	5.15414	0.00204112	0.00983779	0.00588594
dicycloverine	3042	77-19-0	CCN(CC)CCOC(=O)C1(CCCCC1)C2CCCCC2	0.631332	FALSE	1.81497	0	7.6754	0.0116799	0.0382414	0.0171411
ethambutol	14052	74-55-5	CCC(CO)NCCNC(CC)CO	-0.419135	FALSE	0.132913	0	0.0640699	0.00304113	0.00492475	0.000556191
prednisone	5865	53-03-2	CC12CC(=O)C3C(C1CCC2(C(=O)CO)O)CCC4=CC(=O)C=CC34C	-0.233798	FALSE	0.63229	0	1.01377	0.00325382	0.00502421	9.591e-05
miconazole	4189	22916-47-8	C1=CC(=C(C=C1Cl)Cl)COC(CN2C=CN=C2)C3=C(C=C(C=C3)Cl)Cl	0.792003	TRUE	1.21294	0	8.70314	0.000339384	0.0333345	0.0371337
oxybuprocaine	4633	99-43-4	CCCCOC1=C(C=CC(=C1)C(=O)OCCN(CC)CC)N	0.176295	FALSE	1.72669	0	4.09186	0.00337082	0.0335914	0.0504355
ticlopidine	5472	55142-85-3	C1CN(CC2=C1SC=C2)CC3=CC=CC=C3Cl	0.389538	FALSE	0.930497	0	5.46834	0.000130195	0.00139828	0.0200766
pyrimethamine	4993	58-14-0	CCC1=C(C(=NC(=N1)N)N)C2=CC=C(C=C2)Cl	0.110295	FALSE	0.888795	0	3.54294	0.00225014	0.0253295	0.000859607
doxylamine	3162	469-21-6	CC(C1=CC=CC=C1)(C2=CC=CC=N2)OCCN(C)C	0.114834	FALSE	1.0326	0	3.73228	0.00578868	0.0393169	0.0047813
levodopa	6047	59-92-7	C1=CC(=C(C=C1CC(C(=O)O)N)O)O	-0.343276	FALSE	0.228519	0	0.338113	0.000130452	0.000980423	0.000436671
amiloride	16231	2609-46-3	C1(=C(N=C(C(=N1)Cl)N)N)C(=O)N=C(N)N	-0.302812	FALSE	0.134585	0	0.768433	0.00591197	0.053398	0.00133243
minaprine	4199	25905-77-5	CC1=CC(=NN=C1NCCN2CCOCC2)C3=CC=CC=C3	0.125194	FALSE	0.82577	0	3.65274	0.0203994	0.0108572	0.0412253
sulpiride	5355	15676-16-1	CCN1CCCC1CNC(=O)C2=C(C=CC(=C2)S(=O)(=O)N)OC	-0.38541	FALSE	0.381923	1	0.788646	0.00485119	5.3354e-05	0.017579
naphazoline	4436	835-31-4	C1CN=C(N1)CC2=CC=CC3=CC=CC=C32	-0.0525603	FALSE	1.07048	0	2.76333	0.0122605	0.056112	0.00201039
sulfathiazole	5340	72-14-0	C1=CC(=CC=C1N)S(=O)(=O)NC2=NC=CS2	-0.274535	FALSE	0.433099	0	1.05151	0.0234825	5.04531e-05	0.00186152
amantadine	2130	768-94-5	C1C2CC3CC1CC(C2)(C3)N	-0.16312	FALSE	1.81356	0	1.65311	0.000669508	0.068712	0.0122095
primaquine	4908	63-45-6	CC(CCCN)NC1=C2C(=CC(=C1)OC)C=CC=N2	-0.234069	FALSE	1.22334	0	2.37841	0.00131341	0.010538	0.106527
naringenin	932	67604-48-2	C1C(OC2=CC(=CC(=C2C1=O)O)O)C3=CC=C(C=C3)O	-0.00110049	FALSE	0.543514	0	2.82936	0.0197355	0.0257441	0.0224085
meclocycline	54676539	2013-58-3	CN(C)C1C2C(C3C(=C)C4=C(C=CC(=C4C(=C3C(=O)C2(C(=C(C1=O)C(=O)N)O)O)O)O)Cl)O	-0.336443	FALSE	0.171489	1	0.581392	0.0090539	0.0477229	0.00212246
carteolol	2583	51781-06-07	CC(C)(C)NCC(COC1=CC=CC2=C1CCC(=O)N2)O	-0.238202	FALSE	0.355305	1	1.36547	8.38004e-05	0.0162302	0.000633074
digitoxigenin	4369270	143-62-4	CC12CCC(CC1CCC3C2CCC4(C3(CCC4C5=CC(=O)OC5)O)C)O	0.109891	FALSE	0.488764	0	4.58126	0.00166232	0.0490221	0.077049
buflomedil	2467	55837-25-7	COC1=CC(=C(C(=C1)OC)C(=O)CCCN2CCCC2)OC	0.0761003	FALSE	0.0190135	0	3.23343	0.0060806	0.00239598	0.0697849
bacampicillin	441397	50972-17-3	CCOC(=O)OC(C)OC(=O)C1C(SC2N1C(=O)C2NC(=O)C(C3=CC=CC=C3)N)(C)C	-0.201861	FALSE	0.482273	2.37841	1.96975	0.00152434	0.0210674	0.0417012
brompheniramine	6834	86-22-6	CN(C)CCC(C1=CC=C(C=C1)Br)C2=CC=CC=N2	0.375533	FALSE	1.27956	0	5.2724	0.00284953	0.00520148	0.000636906
myricetin	5281672	529-44-2	C1=C(C=C(C(=C1O)O)O)C2=C(C(=O)C3=C(C=C(C=C3O2)O)O)O	-0.206509	FALSE	0.477955	0	1.30324	0.00793048	0.0311554	0.0252998
mebhydrolin	22530	524-81-2	CN1CCC2=C(C1)C3=CC=CC=C3N2CC4=CC=CC=C4	0.423569	FALSE	1.83188	0	5.77377	0.00237664	0.0302474	0.0129143
cyclobenzaprine	2895	303-53-7	CN(C)CCC=C1C2=CC=CC=C2C=CC3=CC=CC=C31	0.489426	FALSE	1.00125	0	6.2407	0.00508057	0.0120215	0.0101208
piperine	638024	94-62-2	C1CCN(CC1)C(=O)C=CC=CC2=CC3=C(C=C2)OCO3	0.103651	FALSE	1.05656	1	3.7274	0.0326973	0.000559659	0.00493503
lysergol	14987	602-85-7	CN1CC(C=C2C1CC3=CNC4=CC=CC2=C34)CO	-0.116957	FALSE	0.806566	0	2.23364	0.00717029	0.0198505	0.011589
cefadroxil	47965	66592-87-8	CC1=C(N2C(C(C2=O)NC(=O)C(C3=CC=C(C=C3)O)N)SC1)C(=O)O	-0.560629	FALSE	0.111573	2.37841	0.0894767	0.00870613	0.00162399	0.0629224
cefotetan	53025	69712-56-7	CN1C(=NN=N1)SCC2=C(N3C(C(C3=O)(NC(=O)C4SC(=C(C(=O)N)C(=O)O)S4)OC)SC2)C(=O)O	-0.532898	FALSE	0.0372963	3.94822	0.049295	0.0134535	0.00339934	0.00214269
metrizamide	443944	31112-62-6	CC(=O)NC1=C(C(=C(C(=C1I)C(=O)NC2C(C(C(OC2O)CO)O)O)I)N(C)C(=O)C)I	-0.423948	FALSE	0.234116	3.94822	0.920651	0.000192402	0.00248982	0.0257817
carisoprodol	2576	78-44-4	CCCC(C)(COC(=O)N)COC(=O)NC(C)C	-0.145785	FALSE	0.635714	2.37841	2.67934	0.00136219	0.0302384	0.000351559
cefixime	5362065	79350-37-1	C=CC1=C(N2C(C(C2=O)NC(=O)C(=NOCC(=O)O)C3=CSC(=N3)N)SC1)C(=O)O	-0.480102	FALSE	0.0662416	2.37841	0.129582	0.00696147	9.31352e-05	0.0403127
carcinine	2574	56897-53-1	C1=C(NC=N1)CCNC(=O)CCN	-0.19902	FALSE	0.594881	1	1.71972	0.0069093	0.0106608	0.000619891
anisomycin	253602	22862-76-6	CC(=O)OC1C(CNC1CC2=CC=C(C=C2)OC)O	-0.449131	FALSE	0.356322	0	0.848691	0.00275265	0.156364	0.0533741
arecoline	2230	63-75-2	CN1CCC=C(C1)C(=O)OC	-0.349812	FALSE	0.0534366	0	0.68982	0.00197233	0.0140416	9.07739e-06
ouabain	439501	630-60-4	CC1C(C(C(C(O1)OC2CC(C3(C4C(CCC3(C2)O)C5(CCC(C5(CC4O)C)C6=CC(=O)OC6)O)CO)O)O)O)O	-0.880593	TRUE	1.52286	0	2.63527	0.00990367	0.0132248	3.1977e-05
domperidone	3151	57808-66-9	C1CN(CCC1N2C3=C(C=C(C=C3)Cl)NC2=O)CCCN4C5=CC=CC=C5NC4=O	-0.192485	FALSE	1.54465	5.65685	3.07145	0.0157398	0.00233807	0.0220321
suloctidil	5354	54063-56-8	CCCCCCCCNC(C)C(C1=CC=C(C=C1)SC(C)C)O	0.585411	FALSE	2.64286	0	8.72242	0.0424742	0.00175809	0.00834695
androsterone	5879	53-41-8	CC12CCC(CC1CCC3C2CCC4(C3CCC4=O)C)O	0.276702	FALSE	1.73506	0	4.6985	0.0127005	0.0129881	0.00199057
hesperidin	10621	520-26-3	CC1C(C(C(C(O1)OCC2C(C(C(C(O2)OC3=CC(=C4C(=O)CC(OC4=C3)C5=CC(=C(C=C5)OC)O)O)O)O)O)O)O)O	-0.334793	FALSE	1.19866	0	0.401614	0.00163175	0.000549811	0.00348063
clebopride	2780	55905-53-8	COC1=CC(=C(C=C1C(=O)NC2CCN(CC2)CC3=CC=CC=C3)Cl)N	0.0281429	FALSE	1.21944	1	3.3556	0.000101577	0.00510564	0.00403702
benzbromarone	2333	3562-84-3	CCC1=C(C2=CC=CC=C2O1)C(=O)C3=CC(=C(C(=C3)Br)O)Br	0.757858	TRUE	1.46867	0	8.57616	0.0191662	0.0537679	0.00420449
flupentixol	5281881	2709-56-0	C1CN(CCN1CCC=C2C3=CC=CC=C3SC4=C2C=C(C=C4)C(F)(F)F)CCO	0.534614	FALSE	1.38012	0	7.14182	0.0101677	0.0120229	0.00252815
bisoprolol	2405	66722-44-9	CC(C)NCC(COC1=CC=C(C=C1)COCCOC(C)C)O	-0.0618218	FALSE	0.584758	0	2.42458	0.00015322	3.53679e-05	0.00739348
buspirone	2477	36505-84-7	C1CCC2(C1)CC(=O)N(C(=O)C2)CCCCN3CCN(CC3)C4=NC=CC=N4	-0.0831215	FALSE	2.26304	1	2.40967	0.0106286	0.0061751	0.000990219
dextromethorphan	5360696	125-70-2	CN1CCC23CCCCC2C1CC4=C3C=C(C=C4)OC	0.340841	FALSE	1.13421	0	5.08829	0.00263591	0.0257183	0.0253869
ritodrine	33572	26652-09-05	CC(C(C1=CC=C(C=C1)O)O)NCCC2=CC=C(C=C2)O	0.0827947	FALSE	0.77318	0	3.30789	0.0149667	0.00482343	0.0540597
guanfacine	3519	29110-47-2	C1=CC(=C(C(=C1)Cl)CC(=O)N=C(N)N)Cl	-0.0561197	FALSE	0.403698	0	2.33094	0.0368336	0.0765315	0.00155245
tacrine	1935	321-64-2	C1CCC2=NC3=CC=CC=C3C(=C2C1)N	0.0945166	FALSE	0.996251	0	3.60583	0.0150948	0.0185907	0.00458023
oxantel	5281087	36531-26-7	CN1CCCN=C1C=CC2=CC(=CC=C2)O	-0.0232147	FALSE	0.603908	0	2.54304	0.000633864	0.0737234	0.0340146
bezafibrate	39042	41859-67-0	CC(C)(C(=O)O)OC1=CC=C(C=C1)CCNC(=O)C2=CC=C(C=C2)Cl	0.154871	FALSE	0.851111	1	5.38069	0.0126042	0.0167782	0.00615356
bepridil	2351	64706-54-3	CC(C)COCC(CN(CC1=CC=CC=C1)C2=CC=CC=C2)N3CCCC3	0.748321	FALSE	1.46597	0	7.97532	0.00597247	0.0732036	0.00482142
cefalexin	27447	15686-71-2	CC1=C(N2C(C(C2=O)NC(=O)C(C3=CC=CC=C3)N)SC1)C(=O)O	-0.497169	FALSE	0.593754	2.37841	0.330082	0.00154497	0.000995709	0.00682799
chlorprothixene	667467	113-59-7	CN(C)CCC=C1C2=CC=CC=C2SC3=C1C=C(C=C3)Cl	0.510018	FALSE	0.748327	0	7.70924	0.0173839	0.000333737	0.0339027
zoxazolamine	6103	61-80-3	C1=CC2=C(C=C1Cl)N=C(O2)N	-0.207875	FALSE	0.446888	0	2.10667	0.00670058	0.0288867	0.02746
clomifene	1548955	15690-55-8	CCN(CC)CCOC1=CC=C(C=C1)C(=C(C2=CC=CC=C2)Cl)C3=CC=CC=C3	1.03204	TRUE	2.84784	0	10.3448	0.00780611	0.0410714	0.00973188
pentoxyverine	2562	1406-98-0	CCN(CC)CCOCCOC(=O)C1(CCCC1)C2=CC=CC=C2	0.253341	FALSE	1.16377	0	5.38594	0.0236865	0.00424137	0.0358163
naftidrofuryl	4417	31329-57-4	CCN(CC)CCOC(=O)C(CC1CCCO1)CC2=CC=CC3=CC=CC=C32	0.530964	FALSE	1.85166	0	6.57599	0.00461267	0.0200865	0.0403423
benfluorex	2318	23602-78-0	CC(CC1=CC(=CC=C1)C(F)(F)F)NCCOC(=O)C2=CC=CC=C2	0.427738	FALSE	1.22594	0	6.57782	0.0300689	0.00407896	0.000419848
thioguanosine	2724387	85-31-4	C1=NC2=C(N1C3C(C(C(O3)CO)O)O)NC(=NC2=S)N	-0.456694	FALSE	0.561275	0	1.04899	0.0114019	0.0242451	0.00605334
procainamide	4913	51-06-9	CCN(CC)CCNC(=O)C1=CC=C(C=C1)N	-0.285286	FALSE	0.907146	1	1.16248	0.0113348	0.0385557	0.141716
clozapine	2818	5786-21-0	CN1CCN(CC1)C2=C3C=CC=CC3=NC4=C(N2)C=C(C=C4)Cl	0.463443	FALSE	1.79949	0	5.88046	0.00341179	0.00578415	0.00764711
geldanamycin	5288382	30562-34-6	CC1CC(C(C(C=C(C(C(C=CC=C(C(=O)NC2=CC(=O)C(=C(C1)C2=O)OC)C)OC)OC(=O)N)C)C)O)OC	-0.868084	TRUE	0.22295	2.37841	2.2219	0.00136603	0.0206352	0.00355293
wortmannin	312145	19545-26-7	CC(=O)OC1CC2(C(CCC2=O)C3=C1C4(C(OC(=O)C5=COC(=C54)C3=O)COC)C)C	-0.15921	FALSE	0.793417	0	1.75182	0.00330058	0.00123832	1.491e-05
fluphenazine	3372	69-23-8	C1CN(CCN1CCCN2C3=CC=CC=C3SC4=C2C=C(C=C4)C(F)(F)F)CCO	0.535264	FALSE	1.34687	0	6.43783	4.51637e-05	0.00252939	0.0174494
genistein	5280961	446-72-0	C1=CC(=CC=C1C2=COC3=CC(=CC(=C3C2=O)O)O)O	-0.0224802	FALSE	0.673611	0	2.47543	4.53619e-05	0.00451971	0.00182105
rosiglitazone	77999	122320-73-4	CN(CCOC1=CC=C(C=C1)CC2C(=O)NC(=O)S2)C3=CC=CC=N3	0.226968	FALSE	1.01126	1	4.57449	0.00320155	0.0226209	0.0128367
troglitazone	5591	97322-87-7	CC1=C(C(=C2CCC(OC2=C1C)(C)COC3=CC=C(C=C3)CC4C(=O)NC(=O)S4)C)O	0.667452	FALSE	0.627732	1	8.9311	0.000632633	0.0142608	0.00553678
thioridazine	5452	50-52-2	CN1CCCCC1CCN2C3=CC=CC=C3SC4=C2C=C(C=C4)SC	0.826773	TRUE	1.46327	0	8.54351	1.88865e-05	0.00302726	0.00616988
trifluoperazine	5566	117-89-5	CN1CCN(CC1)CCCN2C3=CC=CC=C3SC4=C2C=C(C=C4)C(F)(F)F	0.682241	FALSE	1.62689	0	7.43004	0.00100261	0.0111831	0.0195551
vorinostat	5311	149647-78-9	C1=CC=C(C=C1)NC(=O)CCCCCCC(=O)NO	-0.343221	FALSE	2.3502	2.37841	1.85024	0.000466798	0.00106283	0.0471083
monorden	6323491	12772-57-5	CC1CC2C(O2)C=CC=CC(=O)CC3=C(C(=CC(=C3Cl)O)O)C(=O)O1	-0.188963	FALSE	0.409963	0	3.08084	0.000278536	0.00696714	0.00228011
prochlorperazine	4917	58-38-8	CN1CCN(CC1)CCCN2C3=CC=CC=C3SC4=C2C=C(C=C4)Cl	0.599017	FALSE	1.12781	0	6.91474	0.000258095	0.00333474	0.000434796
alvespimycin	5288674	467214-20-6	CC1CC(C(C(C=C(C(C(C=CC=C(C(=O)NC2=CC(=O)C(=C(C1)C2=O)NCCN(C)C)C)OC)OC(=O)N)C)C)O)OC	-0.841448	TRUE	0.0894767	2.37841	2.03582	0.000349518	0.000204761	0.00111868
tretinoin	444795	302-79-4	CC1=C(C(CCC1)(C)C)C=CC(=CC=CC(=CC(=O)O)C)C	0.800461	TRUE	0.565733	0	8.47254	0.00721296	0.000951664	0.000548752
tolnaftate	5510	2398-96-1	CC1=CC(=CC=C1)N(C)C(=S)OC2=CC3=CC=CC=C3C=C2	0.764384	TRUE	2.02429	1	8.74941	0.000151121	0.00482993	0.0530233
tolazoline	5504	59-98-3	C1CN=C(N1)CC2=CC=CC=C2	-0.196495	FALSE	0.926802	0	1.44979	5.16408e-06	0.00892282	0.00998986
tanespimycin	6505803	75747-14-7	CC1CC(C(C(C=C(C(C(C=CC=C(C(=O)NC2=CC(=O)C(=C(C1)C2=O)NCC=C)C)OC)OC(=O)N)C)C)O)OC	-0.356061	FALSE	0.136261	2.37841	2.74649	0.00546846	0.00578885	0.00210496
fulvestrant	104741	129453-61-8	CC12CCC3C(C1CCC2O)C(CC4=C3C=CC(=C4)O)CCCCCCCCCS(=O)CCCC(C(F)(F)F)(F)F	1.69648	TRUE	5.97146	0	14.326	0.00112601	0.00463556	0.00063088
haloperidol	3559	61788-97-4	C1CN(CCC1(C2=CC=C(C=C2)Cl)O)CCCC(=O)C3=CC=C(C=C3)F	0.3918	FALSE	0.805369	0	5.45956	0.000456989	0.001025	0.00191543

## Sheet: S4
Table S4. Molecular descriptors appearing in the models
Molecular descriptors with their frequencies in the solutions (in brackets) along with their corresponding type and chemical meaning. Highlighted (bold) molecular descriptors are those of the final hybrid model (Eq. 3).
Molecular Descriptor	Type	Definition
ALOGP (53)	Molecular properties	Ghose-Crippen octanol-water partition coefficient (log P)
N-072 (63)	Atom-centred fragments	RCO-N< / >N-X=X
ALOGP2 (37)	Molecular properties	Signal 23 / weighted by ionization potential
Mor23i (19)	3D-MoRSE(a) descriptors	Signal 23 / weighted by ionization potential
CATS2D_05_LL (41)	CATS 2D(b)	CATS2D Lipophilic-Lipophilic at lag 05
VE3sign_D/Dt (5)	2D matrix-based descriptors	Logarithmic coefficient sum of the last eigenvector from distance/detour matrix
CATS3D_00_DD (18)	CATS 3D(c)	CATS3D Donor-Donor BIN 00 (0.000 - 1.000 Å)
CATS3D_02_DA (11)	CATS 3D	CATS3D Donor-Acceptor BIN 02 (2.000 - 3.000 Å)
nR06 (4)	Ring descriptors	Number of 6-membered rings
BLTF96 (3)	Molecular Properties	Verhaar Fish baseline toxicity from MLOGP (mmol/l)
C-040 (1)	Atom-centred fragments	R-C(=X)-X / R-C#X / X=C=X
R8s	GETAWAY descriptors	R autocorrelation of lag 8 / weighted by I-state
F03[N-O]	2D Atom Pairs	Frequency of N - O at topological distance 3
(a)3D-molecule representation of structures based on electron diffraction. (b)2D and (c)3D structure-based atom-pair descriptor encoding topological information where CATS denotes a chemically advanced template search.

## Sheet: S5
Table S5. Genes appearing in the models
Genes with their frequencies in the solutions (in brackets) along with their meaning. Highlighted (bold) genes are those of the final hybrid model (Eq. 3).
MCF7	PC3
interleukin 17A - ENSG00000112115 (28)	programmed cell death 1 ligand 2 - ENSG00000197646 (13)
estrogen receptor 2 - ENSG00000140009 (12)	C1q and TNF related 1 - ENSG00000173918 (9)
free fatty acid receptor 2 - ENSG00000126262 (11)	dachshund family transcription factor 1 - ENSG00000276644 (13)
insulin receptor substrate 2 - ENSG00000185950 (4)	cAMP responsive element binding protein 3 like 2 - ENSG00000182158 (2)
chromosome 1 open reading frame 109 - ENSG00000116922 (2)	preferentially expressed antigen in melanoma - ENSG00000185686 (1)
DExD/H-box helicase 60 -ENSG00000137628 (2)	dopamine receptor D3 - ENSG00000151577 (3)
	preferentially expressed antigen in melanoma - ENSG00000185686 (2)
	stromal cell derived factor 2 like 1 - ENSG00000128228 (1)
	galactokinase 2 - ENSG00000156958 (1)
	natriuretic peptide receptor 2 - ENSG00000159899 (1)

## Sheet: S6
Table S6. Summary of the models parameters and evaluation metrics.
	MD and Genes (Eq. 3)	MD (Eq. 4)	Genes (Eq. 5)
NMD	3	9	-
NGe	3	-	9
MSEtr	0.121	0.1	0.201413
MSEte	0.059	0.06	0.349937
R2tr	0.689	0.78	0.607206
R2te	0.65	0.62	0.1
QL10-Out	0.67	0.64	0.29
Q2F1	0.68	0.66	0.32
Q2F2	0.61	0.55	0.25
Q2F3	0.72	0.75	0.43
CCCTe	0.66	0.67	0.38
r2m	0.602	0.9	0.54
Δr2m	0.11	0	0
|R2-R20|/R2, k	-0.094, 1.490	-0.35, 1.46	7.23, 0.22
|R2-R20|	0.24	0.29	0.86
r2Yscr	0.202	0.44	0.5
Q2Yscr	-0.618	-0.21	-0.07
LeverageTr	100	100	97.9167
LeverateTe	100	100	90.9091
StandardizedTr	98.83	95.83	93.75
StandardizedTe	100	100	90.91
EuclideanTe	100	100	100
CityBlockTe	100	100	100
3-NN	100	100	100
ConsensusTr	97.91	97.92	95.8333
ConsensusTe	100	100	95.4547
MDList	Mor23i N-072 ALOGP	Mor23i R8s. C.040 N.072 ALOGP CATS3D_06_AP piPC08 GATS2i SpMax1_Bh.v.	-
GEList	MCF7_ENSG00000112115 PC3_ENSG00000197646 PC3_ENSG00000276644	-	MCF7_ENSG00000185950; MCF7_ENSG00000112115; MCF7_ENSG00000135100; PC3_ENSG00000128228; PC3_ENSG00000168209; PC3_ENSG00000110619; PC3_ENSG00000064687; PC3_ENSG00000168875; PC3_ENSG00000276644
alpha	1.25	1.75	-
gamma	1.75	-	2
lambda	0.166	0.12	0.16

## Sheet: S7
Table S7: 81 models obtained with the QSMARt approach
	nMD	nGenes	mse_cv	predictive_mse	R2_tr	R2_te	Q2	CCC	Q2F1	Q2F2	Q2F3	dr2m	rm2	R2Yscr	Q2Yscr	WP_AD_tr	WP_AD_te	AD_Roy_tr	AD_Roy_te	AD_Eucl	AD_man	AD_kNN	AD_tr_consensus	AD_te_consensus	MDList	GeneList	opt.beta.md	opt.alpha.genes	opt.lambda
Solution_1	4	3	0.194771480407343	0.0647557066159094	0.531818449953119	0.614541780607399	0.4	0.44	0.43	0.28	0.6	0	0.89	0.327039928677341	-0.105165798108245	100	100	100	100	90.91	90.91	100	100	96.36	CATS2D_05_LL;ALOGP2;CATS3D_00_DD;CATS3D_02_DA	MCF7_ENSG00000126262;PC3_ENSG00000151577;PC3_ENSG00000173918	0.1	0.1	0.214989
Solution_2	4	1	0.186868152236075	0.0645351038850758	0.530575829933217	0.615854917939443	0.4	0.41	0.4	0.23	0.63	0	0.83	0.338946508596247	-0.0582755054957273	100	100	100	100	90.91	90.91	100	100	96.36	CATS2D_05_LL;ALOGP2;CATS3D_00_DD;CATS3D_02_DA	PC3_ENSG00000151577	0.1	0.25	0.214989
Solution_3	4	2	0.214993035247036	0.0642867681942761	0.534509116948349	0.617333135662478	0.39	0.42	0.42	0.25	0.55	0	0.87	0.325321685173265	-0.373574627900687	100	100	100	100	90.91	90.91	100	100	96.36	CATS2D_05_LL;ALOGP2;CATS3D_00_DD;CATS3D_02_DA	MCF7_ENSG00000140009;PC3_ENSG00000064687	0.1	0.5	0.214989
Solution_4	4	0	0.195938957663832	0.068940477305078	0.488038310051211	0.589631941108914	0.37	0.38	0.41	0.21	0.5	0	0.87	0.201306555235876	-0.100339829159687	100	100	100	100	90.91	90.91	100	100	96.36	CATS2D_05_LL;ALOGP2;CATS3D_00_DD;CATS3D_02_DA		0.1	0.75	0.230525
Solution_5	3	0	0.233727092089008	0.0760638760143066	0.444802782280674	0.547229923958996	0.34	0.38	0.36	0.26	0.53	0	0.88	0.149149707473535	-0.0431500551713151	100	100	100	100	100	100	100	100	100	ALOGP2;CATS3D_00_DD;CATS3D_02_DA		0.1	1	0.247185
Solution_6	4	0	0.185858392317495	0.068940477305078	0.488038310051211	0.589631941108914	0.37	0.38	0.4	0.17	0.6	0	0.9	0.202797972761484	-0.0703176231387593	100	100	100	100	90.91	90.91	100	100	96.36	CATS2D_05_LL;ALOGP2;CATS3D_00_DD;CATS3D_02_DA		0.1	1.25	0.230525
Solution_7	4	0	0.208375969415718	0.068940477305078	0.488038310051211	0.589631941108914	0.39	0.4	0.41	0.28	0.5	0	0.89	0.221421149756455	-0.0277408360284751	100	100	100	100	90.91	90.91	100	100	96.36	CATS2D_05_LL;ALOGP2;CATS3D_00_DD;CATS3D_02_DA		0.1	1.5	0.230525
Solution_8	4	3	0.187037890976674	0.0552332081873584	0.607192393676071	0.671224434233733	0.45	0.48	0.47	0.36	0.56	0	0.89	0.388189002632494	-0.497669644699645	100	100	95.83	100	90.91	90.91	100	97.91	96.36	CATS2D_05_LL;ALOGP2;CATS3D_00_DD;CATS3D_02_DA	MCF7_ENSG00000185950;MCF7_ENSG00000112115;PC3_ENSG00000276644	0.1	1.75	0.186986
Solution_9	4	3	0.191985895628474	0.0625478703344316	0.570937491210113	0.627683921836999	0.44	0.49	0.46	0.36	0.62	0	0.88	0.31451544669868	-14.28574542584	100	100	95.83	100	90.91	90.91	100	97.91	96.36	CATS2D_05_LL;ALOGP2;CATS3D_00_DD;CATS3D_02_DA	MCF7_ENSG00000185950;MCF7_ENSG00000112115;PC3_ENSG00000276644	0.1	2	0.200499
Solution_10	5	2	0.13946673499951	0.0673313650657847	0.700797544698671	0.599210178626107	0.58	0.57	0.59	0.43	0.72	0	0.88	0.580864824752602	-0.51406166817734	100	100	100	100	90.91	90.91	100	100	96.36	N.072;CATS2D_05_LL;ALOGP2;CATS3D_00_DD;CATS3D_02_DA	MCF7_ENSG00000126262;PC3_ENSG00000173918	0.25	0.1	0.162495
Solution_11	4	6	0.137065028674323	0.0699254959055295	0.754579712215744	0.583768619779557	0.59	0.65	0.6	0.49	0.72	0	0.88	0.662405534775646	-0.220649559415091	100	100	100	100	100	100	100	100	100	N.072;CATS2D_05_LL;ALOGP2;CATS3D_00_DD	MCF7_ENSG00000126262;MCF7_ENSG00000140009;PC3_ENSG00000151577;PC3_ENSG00000159899;PC3_ENSG00000173918;PC3_ENSG00000185686	0.25	0.25	0.14133
Solution_12	3	4	0.138583116605988	0.0610265285625956	0.692129462988896	0.636739705815046	0.56	0.57	0.58	0.4	0.65	0	0.88	0.556770860060269	-0.169461046967032	100	100	100	100	100	100	100	100	100	CATS2D_05_LL;ALOGP2;CATS3D_00_DD	MCF7_ENSG00000126262;MCF7_ENSG00000140009;PC3_ENSG00000173918;PC3_ENSG00000185686	0.25	0.5	0.162495
Solution_13	3	1	0.15340335458083	0.0607266693822302	0.627977791051739	0.638524617010869	0.54	0.6	0.59	0.47	0.7	0	0.91	0.431083070338594	-0.30486091829776	100	100	100	100	100	100	100	100	100	CATS2D_05_LL;ALOGP2;CATS3D_00_DD	MCF7_ENSG00000140009	0.25	0.75	0.18683
Solution_14	3	1	0.144013113649166	0.0628540239530329	0.595009953275691	0.625861543009653	0.57	0.61	0.57	0.48	0.67	0	0.95	0.365561616016387	-0.169541614939254	100	100	100	100	100	100	100	100	100	CATS2D_05_LL;ALOGP2;CATS3D_00_DD	MCF7_ENSG00000140009	0.25	1	0.200332
Solution_15	3	2	0.157207134333571	0.0599193085107259	0.62268093569827	0.643330431049517	0.56	0.59	0.58	0.44	0.67	0	0.9	0.437900967282316	-0.127538567526503	100	100	97.92	100	100	100	100	98.96	100	CATS2D_05_LL;ALOGP2;CATS3D_00_DD	MCF7_ENSG00000140009;PC3_ENSG00000197646	0.25	1.25	0.18683
Solution_16	3	2	0.154909840062795	0.0592830460937166	0.653098602632053	0.647117781866049	0.56	0.56	0.58	0.45	0.66	0	0.9	0.471431673630646	-0.579240669902968	100	100	97.92	100	100	100	100	98.96	100	CATS2D_05_LL;ALOGP2;CATS3D_00_DD	MCF7_ENSG00000140009;PC3_ENSG00000197646	0.25	1.5	0.174238
Solution_17	4	6	0.139498685189096	0.0615834477210786	0.686556299204792	0.633424645592667	0.59	0.6	0.61	0.46	0.72	0	0.91	0.507582384057097	-0.060386317632107	100	100	95.83	100	100	100	100	97.91	100	CATS2D_05_LL;ALOGP2;CATS3D_00_DD;CATS3D_02_DA	MCF7_ENSG00000185950;MCF7_ENSG00000112115;MCF7_ENSG00000140009;PC3_ENSG00000128228;PC3_ENSG00000197646;PC3_ENSG00000276644	0.25	1.75	0.162495
Solution_18	3	1	0.149461186260489	0.0632310885136623	0.589872609951398	0.623617066935932	0.53	0.52	0.55	0.37	0.66	0	0.88	0.339820260204108	-0.844138436276966	100	100	97.92	100	100	100	100	98.96	100	CATS2D_05_LL;ALOGP2;CATS3D_00_DD	MCF7_ENSG00000185950	0.25	2	0.200332
Solution_19	3	1	0.143538831550558	0.0644086103992138	0.649105882780567	0.61660787017135	0.57	0.63	0.61	0.52	0.69	0	0.91	0.498836112556933	-0.312531735097027	100	100	100	100	100	100	100	100	100	N.072;CATS2D_05_LL;ALOGP2	MCF7_ENSG00000126262	0.5	0.1	0.179001
Solution_20	3	4	0.133285120425215	0.0714105719152905	0.708812138451623	0.574928707680683	0.6	0.65	0.63	0.44	0.71	0	0.86	0.599652374659909	-0.352041517512041	100	100	100	100	100	100	100	100	100	N.072;CATS2D_05_LL;ALOGP2	MCF7_ENSG00000126262;MCF7_ENSG00000140009;PC3_ENSG00000173918;PC3_ENSG00000197646	0.5	0.25	0.155686
Solution_21	3	1	0.141199079879098	0.0617893393200257	0.619929818298228	0.632199076244952	0.55	0.59	0.58	0.45	0.69	0	0.88	0.417718978856427	-0.114038487321681	100	100	100	100	100	100	100	100	100	N.072;CATS2D_05_LL;ALOGP2	MCF7_ENSG00000140009	0.5	0.5	0.191937
Solution_22	2	0	0.152860554808109	0.0617492888325862	0.591770529038728	0.632437476694596	0.53	0.57	0.56	0.42	0.72	0	0.89	0.368360857373164	-0.303830131845299	100	100	100	100	100	100	100	100	100	CATS2D_05_LL;ALOGP2		0.5	0.75	0.205807
Solution_23	3	1	0.133552915791036	0.062288405785959	0.623729584927994	0.62922838406398	0.59	0.6	0.62	0.43	0.6	0	0.92	0.413525921530282	-0.0743860135375796	100	100	97.92	100	100	100	100	98.96	100	N.072;CATS2D_05_LL;ALOGP2	PC3_ENSG00000197646	0.5	1	0.191937
Solution_24	3	1	0.141170326291575	0.0623974175127596	0.626043831521091	0.628579491969346	0.62	0.61	0.64	0.47	0.63	0	0.95	0.389482294710344	-0.151527242451387	100	100	97.92	100	100	100	100	98.96	100	N.072;CATS2D_05_LL;ALOGP2	PC3_ENSG00000197646	0.5	1.25	0.191937
Solution_25	3	3	0.129444938334977	0.0650928530579069	0.69087584360156	0.612534917058249	0.61	0.63	0.62	0.54	0.7	0	0.94	0.490803088427169	-0.610779785479491	100	100	95.83	100	100	100	100	97.91	100	N.072;CATS2D_05_LL;ALOGP2	MCF7_ENSG00000112115;PC3_ENSG00000197646;PC3_ENSG00000276644	0.5	1.5	0.166937
Solution_26	3	3	0.125345868728169	0.0627285861664049	0.660638430454161	0.626608211193894	0.63	0.64	0.65	0.5	0.66	0	0.94	0.429758702112393	-0.277621241103735	100	100	95.83	100	100	100	100	97.91	100	N.072;CATS2D_05_LL;ALOGP2	MCF7_ENSG00000112115;PC3_ENSG00000197646;PC3_ENSG00000276644	0.5	1.75	0.179001
Solution_27	3	3	0.144688529800442	0.0610734968250749	0.625410297028953	0.63646012732275	0.61	0.66	0.65	0.51	0.68	0	0.91	0.383313717437791	-0.114782374570543	100	100	95.83	90.91	100	100	100	97.91	98.18	N.072;CATS2D_05_LL;ALOGP2	MCF7_ENSG00000112115;PC3_ENSG00000197646;PC3_ENSG00000276644	0.5	2	0.191937
Solution_28	5	2	0.138666754052057	0.0749189030055716	0.719878554537215	0.554045373596776	0.62	0.65	0.65	0.53	0.66	0	0.89	0.604325677236687	-0.166307314363696	100	100	97.92	100	100	100	100	98.96	100	N.072;CATS2D_05_LL;ALOGP;ALOGP2;nR06	MCF7_ENSG00000126262;PC3_ENSG00000173918	0.75	0.1	0.154907
Solution_29	5	4	0.134061729376457	0.078259354725375	0.774196924315297	0.53416134114355	0.65	0.7	0.7	0.56	0.73	0	0.93	0.688653114934259	-0.136303823924394	100	100	97.92	100	100	100	100	98.96	100	N.072;CATS2D_05_LL;ALOGP;ALOGP2;nR06	MCF7_ENSG00000126262;MCF7_ENSG00000137628;PC3_ENSG00000182158;PC3_ENSG00000173918	0.75	0.25	0.13473
Solution_30	4	0	0.146089789647908	0.0638369900685511	0.626544269971089	0.620010439092924	0.51	0.55	0.53	0.41	0.68	0	0.88	0.43061510595648	-0.0142427432291971	100	100	97.92	100	100	100	100	98.96	100	N.072;CATS2D_05_LL;ALOGP;ALOGP2		0.75	0.5	0.190976
Solution_31	4	0	0.153582409939136	0.062543369539491	0.594972012050235	0.627710712810248	0.53	0.55	0.54	0.39	0.67	0	0.91	0.345301173991093	-0.11135709570851	100	100	97.92	100	100	100	100	98.96	100	N.072;CATS2D_05_LL;ALOGP;ALOGP2		0.75	0.75	0.204778
Solution_32	4	0	0.167325348655643	0.0638369934999008	0.62654421608572	0.620010418667821	0.51	0.52	0.53	0.37	0.66	0	0.88	0.420235832745502	-0.0968625614438897	100	100	97.92	100	100	100	100	98.96	100	N.072;CATS2D_05_LL;ALOGP;ALOGP2		0.75	1	0.190976
Solution_33	4	1	0.125306472696013	0.0638548761372653	0.627122731847785	0.619903972303218	0.57	0.59	0.59	0.43	0.75	0	0.88	0.41103709526397	-0.233453448283268	100	100	97.92	100	100	100	100	98.96	100	N.072;CATS2D_05_LL;ALOGP;ALOGP2	PC3_ENSG00000197646	0.75	1.25	0.190976
Solution_34	4	0	0.155663094214482	0.0625433895358371	0.594971828665649	0.627710593782036	0.54	0.56	0.59	0.42	0.67	0	0.91	0.326295865755136	-1.57795843310257	100	100	97.92	100	100	100	100	98.96	100	N.072;CATS2D_05_LL;ALOGP;ALOGP2		0.75	1.5	0.204778
Solution_35	4	1	0.167967117797892	0.0624777071440484	0.595136793459923	0.628101568093142	0.51	0.52	0.56	0.35	0.68	0	0.87	0.324997813259749	-0.0418326466955172	100	100	93.75	100	100	100	100	96.88	100	N.072;CATS2D_05_LL;ALOGP;ALOGP2	MCF7_ENSG00000112115	0.75	1.75	0.204778
Solution_36	3	0	0.144960714646629	0.0627346911451275	0.563495212594106	0.626571871319761	0.54	0.55	0.58	0.42	0.66	0	0.9	0.250523669188699	-0.165982269717824	97.9166666666667	100	97.92	100	100	100	100	97.92	100	CATS2D_05_LL;ALOGP;ALOGP2		0.75	2	0.219576
Solution_37	3	2	0.129648070107621	0.0653427129346288	0.686523499832634	0.611047626621437	0.6	0.64	0.63	0.51	0.71	0	0.88	0.554960488167684	-0.331489151103896	100	100	97.92	100	100	100	100	98.96	100	N.072;CATS2D_05_LL;ALOGP	MCF7_ENSG00000126262;PC3_ENSG00000173918	1	0.1	0.166948
Solution_38	5	4	0.135444606466564	0.0687869202340718	0.772123126145799	0.590545989279468	0.6	0.64	0.63	0.52	0.77	0	0.88	0.6945155145732	-0.0227056524055187	100	100	97.92	100	100	100	100	98.96	100	Mor23i;N.072;CATS2D_05_LL;ALOGP;nR06	MCF7_ENSG00000126262;MCF7_ENSG00000137628;PC3_ENSG00000182158;PC3_ENSG00000173918	1	0.25	0.135417
Solution_39	3	0	0.12227483736821	0.0600607799415131	0.624116458085284	0.64248832262918	0.54	0.56	0.56	0.38	0.72	0	0.89	0.414442783640985	-0.232760163260882	100	100	97.92	100	100	100	100	98.96	100	N.072;CATS2D_05_LL;ALOGP		1	0.5	0.19195
Solution_40	3	0	0.124412768764065	0.0600607799415131	0.624116458085284	0.64248832262918	0.57	0.61	0.59	0.47	0.71	0	0.91	0.409236874708813	-0.0915009991277729	100	100	97.92	100	100	100	100	98.96	100	N.072;CATS2D_05_LL;ALOGP		1	0.75	0.19195
Solution_41	2	0	0.144001085095902	0.0596209141196647	0.592765580395843	0.645106623089817	0.53	0.53	0.6	0.38	0.74	0	0.93	0.304068519991786	-0.264912519844259	97.9166666666667	100	100	100	100	100	100	98.96	100	N.072;ALOGP		1	1	0.205821
Solution_42	2	0	0.133998647550107	0.0596209141196647	0.592765580395843	0.645106623089817	0.6	0.61	0.61	0.46	0.66	0	0.91	0.336803976918359	-0.157955197803558	97.9166666666667	100	100	100	100	100	100	98.96	100	N.072;ALOGP		1	1.25	0.205821
Solution_43	3	1	0.127064777762662	0.0599616144038031	0.65605517872483	0.643078605302142	0.61	0.66	0.62	0.51	0.72	0	0.91	0.470977023897389	-0.245808937010485	100	100	93.75	100	100	100	100	96.88	100	N.072;CATS2D_05_LL;ALOGP	MCF7_ENSG00000112115	1	1.5	0.179013
Solution_44	5	3	0.13462304250738	0.061678368115612	0.713234264658273	0.632859632126319	0.6	0.63	0.63	0.49	0.72	0	0.91	0.534174374924379	-1.02788910377747	100	100	93.75	100	100	100	100	96.88	100	N.072;CATS2D_05_LL;ALOGP;ALOGP2;nR06	MCF7_ENSG00000112115;PC3_ENSG00000197646;PC3_ENSG00000276644	1	1.75	0.155696
Solution_45	2	0	0.161568265031465	0.0596209141196647	0.592765580395843	0.645106623089817	0.48	0.52	0.5	0.37	0.69	0	0.88	0.307482365620118	-0.0850720191644339	97.9166666666667	100	100	100	100	100	100	98.96	100	N.072;ALOGP		1	2	0.205821
Solution_46	2	0	0.131522838074653	0.0614914549390546	0.627209698141913	0.633972232451169	0.57	0.6	0.63	0.47	0.72	0	0.93	0.448285925958234	-0.358152524035969	97.9166666666667	100	97.92	100	100	100	100	97.92	100	N.072;ALOGP		1.25	0.1	0.191424
Solution_47	2	0	0.144571261351398	0.0614914549390546	0.627209698141913	0.633972232451169	0.61	0.64	0.66	0.48	0.73	0	0.93	0.447071146085092	-0.15684908995418	97.9166666666667	100	97.92	100	100	100	100	97.92	100	N.072;ALOGP		1.25	0.25	0.191424
Solution_48	2	0	0.143682321092338	0.0619866972049917	0.597098688943514	0.631024303813338	0.57	0.54	0.61	0.42	0.72	0	0.93	0.349272399590821	-0.174765226361971	97.9166666666667	100	97.92	100	100	100	100	97.92	100	N.072;ALOGP		1.25	0.5	0.205258
Solution_49	2	0	0.129966517280022	0.0619866972049917	0.597098688943514	0.631024303813338	0.59	0.56	0.61	0.43	0.72	0	0.93	0.351292870528066	-0.251127321144216	97.9166666666667	100	97.92	100	100	100	100	97.92	100	N.072;ALOGP		1.25	0.75	0.205258
Solution_50	2	0	0.134191495944225	0.0614914549390546	0.627209698141913	0.633972232451169	0.56	0.61	0.58	0.46	0.69	0	0.92	0.391424007775208	-0.614508109881468	97.9166666666667	100	97.92	100	100	100	100	97.92	100	N.072;ALOGP		1.25	1	0.191424
Solution_51	2	1	0.137664893803208	0.0608609313362047	0.629758020567957	0.637725422987427	0.59	0.61	0.6	0.49	0.76	0	0.91	0.385583111704174	-0.346290427134133	97.9166666666667	100	95.83	100	100	100	100	96.87	100	N.072;ALOGP	MCF7_ENSG00000112115	1.25	1.25	0.191424
Solution_52	2	1	0.146734758343834	0.0602062251737995	0.631850900402026	0.641622560163042	0.56	0.6	0.59	0.39	0.79	0	0.93	0.409838659964973	-0.0959709548536215	97.9166666666667	100	95.83	100	100	100	100	96.87	100	N.072;ALOGP	MCF7_ENSG00000112115	1.25	1.5	0.191424
Solution_53	3	3	0.120560160290605	0.0586582098329698	0.688644137618194	0.65083711850935	0.67	0.66	0.68	0.61	0.72	0	0.93	0.498946810047494	-0.202136506909163	100	100	95.83	100	100	100	100	97.91	100	Mor23i;N.072;ALOGP	MCF7_ENSG00000112115;PC3_ENSG00000197646;PC3_ENSG00000276644	1.25	1.75	0.166491
Solution_54	2	1	0.128994522384016	0.0599500008671169	0.631950622994886	0.643147734856986	0.62	0.63	0.64	0.51	0.75	0	0.9	0.369780655549734	-29.6257131717566	97.9166666666667	100	95.83	100	100	100	100	96.87	100	N.072;ALOGP	MCF7_ENSG00000112115	1.25	2	0.191424
Solution_55	3	0	0.146481514466938	0.0646928969990133	0.627422031049809	0.614915654731468	0.59	0.57	0.64	0.45	0.72	0	0.91	0.439501295849919	-0.188825848237555	97.9166666666667	100	97.92	100	100	100	100	97.92	100	Mor23i;N.072;ALOGP		1.5	0.1	0.190151
Solution_56	3	0	0.143453859501383	0.0646928969990133	0.627422031049809	0.614915654731468	0.61	0.62	0.64	0.51	0.79	0	0.92	0.4363423417436	-0.154631462518679	97.9166666666667	100	97.92	100	100	100	100	97.92	100	Mor23i;N.072;ALOGP		1.5	0.25	0.190151
Solution_57	2	0	0.131585400601136	0.0655271659052003	0.596618831186619	0.609949670667996	0.59	0.62	0.6	0.47	0.76	0	0.91	0.363072445062286	-0.12962834324323	97.9166666666667	100	97.92	100	100	100	100	97.92	100	N.072;ALOGP		1.5	0.5	0.203893
Solution_58	3	0	0.128467178758494	0.0646928969990133	0.627422031049809	0.614915654731468	0.55	0.57	0.56	0.44	0.69	0	0.92	0.43689893980321	-0.0544549870249276	97.9166666666667	100	97.92	100	100	100	100	97.92	100	Mor23i;N.072;ALOGP		1.5	0.75	0.190151
Solution_59	3	1	0.139502479263402	0.0644788240272889	0.628348010811361	0.616189923684943	0.64	0.63	0.66	0.5	0.67	0	0.93	0.41382400423961	-0.180455537316657	100	100	95.83	100	100	100	100	97.91	100	Mor23i;N.072;ALOGP	MCF7_ENSG00000112115	1.5	1	0.190151
Solution_60	2	1	0.124357205169287	0.0634049419548708	0.632269782718288	0.62258220466069	0.61	0.61	0.63	0.45	0.69	0	0.93	0.394305229001264	-0.0437317672249557	97.9166666666667	100	95.83	100	100	100	100	96.87	100	N.072;ALOGP	MCF7_ENSG00000112115	1.5	1.25	0.190151
Solution_61	2	1	0.143573290528448	0.0626389727705712	0.634561864722932	0.627141634760664	0.6	0.63	0.6	0.54	0.72	0	0.93	0.388323971287972	-0.410132142719524	97.9166666666667	100	95.83	100	100	100	100	96.87	100	N.072;ALOGP	MCF7_ENSG00000112115	1.5	1.5	0.190151
Solution_62	2	1	0.160665400328768	0.0635285705114965	0.603309367948605	0.621846305914566	0.54	0.58	0.55	0.47	0.69	0	0.9	0.321014182461661	-2.94054012647433	97.9166666666667	100	95.83	100	100	100	100	96.87	100	N.072;ALOGP	MCF7_ENSG00000112115	1.5	1.75	0.203893
Solution_63	3	2	0.137533234123123	0.0620008952454766	0.667331650275863	0.630939790004591	0.63	0.64	0.64	0.46	0.72	0	0.93	0.450414420182646	-283.142239353026	100	100	95.83	90.91	100	100	100	97.91	98.18	Mor23i;N.072;ALOGP	MCF7_ENSG00000112115;PC3_ENSG00000276644	1.5	2	0.177336
Solution_64	3	0	0.132146524838754	0.0682455602495353	0.626353726380957	0.593768433548782	0.56	0.59	0.56	0.47	0.75	0	0.89	0.464217614833405	-0.140621127942818	97.9166666666667	100	97.92	100	100	100	100	97.92	100	Mor23i;N.072;ALOGP		1.75	0.1	0.18849
Solution_65	3	3	0.125173518254452	0.065867427017407	0.707223905314961	0.607924267050402	0.59	0.64	0.59	0.51	0.73	0	0.87	0.618059668082077	-0.145813128593439	100	100	97.92	100	100	100	100	98.96	100	Mor23i;N.072;ALOGP	MCF7_ENSG00000116922;MCF7_ENSG00000126262;MCF7_ENSG00000140009	1.75	0.25	0.15289
Solution_66	3	0	0.149132498876301	0.0682455602495353	0.626353726380957	0.593768433548782	0.59	0.62	0.6	0.49	0.69	0	0.92	0.434481596859996	-0.397413821712952	97.9166666666667	100	97.92	100	100	100	100	97.92	100	Mor23i;N.072;ALOGP		1.75	0.5	0.18849
Solution_67	2	0	0.146607742050215	0.0709822559265082	0.558503652413978	0.577478257782154	0.53	0.52	0.55	0.42	0.66	0	0.92	0.305235393679668	-0.199608074603139	97.9166666666667	100	97.92	100	100	100	100	97.92	100	N.072;ALOGP		1.75	0.75	0.216718
Solution_68	3	1	0.142043335420773	0.0675277522554018	0.629363689204455	0.598041184256695	0.55	0.56	0.56	0.46	0.71	0	0.88	0.411841895486783	-0.0780507525211434	97.9166666666667	100	95.83	100	100	100	100	96.87	100	Mor23i;N.072;ALOGP	MCF7_ENSG00000112115	1.75	1	0.18849
Solution_69	3	1	0.139548209697563	0.0664040716143204	0.633162001706103	0.604729891116867	0.55	0.55	0.57	0.43	0.71	0	0.91	0.419886943482806	-0.288147685920131	97.9166666666667	100	95.83	100	100	100	100	96.87	100	Mor23i;N.072;ALOGP	MCF7_ENSG00000112115	1.75	1.25	0.18849
Solution_70	2	1	0.182414908794951	0.0672277758659454	0.60190419486233	0.599826793139407	0.51	0.53	0.54	0.41	0.73	0	0.9	0.362182466292993	-0.119143776869769	97.9166666666667	100	95.83	100	100	100	100	96.87	100	N.072;ALOGP	MCF7_ENSG00000112115	1.75	1.5	0.202112
Solution_71	3	3	0.114866005170362	0.0646643483583701	0.697615850092981	0.615085590460124	0.56	0.59	0.59	0.45	0.71	0	0.91	0.512266815914805	-0.142122080343709	100	100	95.83	100	100	100	100	97.91	100	Mor23i;N.072;ALOGP	MCF7_ENSG00000112115;PC3_ENSG00000197646;PC3_ENSG00000276644	1.75	1.75	0.163939
Solution_72	3	2	0.157647121717774	0.0663267835712082	0.637914399916734	0.60518994804521	0.53	0.56	0.56	0.42	0.65	0	0.89	0.403526049068199	-0.31924984453691	100	100	95.83	90.91	100	100	100	97.91	98.18	Mor23i;N.072;ALOGP	MCF7_ENSG00000112115;PC3_ENSG00000276644	1.75	2	0.18849
Solution_73	3	0	0.120537115169541	0.0708285147095867	0.651225965838919	0.578393402080915	0.6	0.58	0.6	0.43	0.65	0	0.86	0.517395255975134	-0.278778681626269	97.9166666666667	100	95.83	100	100	100	100	96.87	100	Mor23i;N.072;ALOGP		2	0.1	0.174033
Solution_74	3	0	0.15163803073331	0.0708284802631286	0.651226494879937	0.578393607123391	0.52	0.56	0.56	0.34	0.74	0	0.87	0.523740434615763	-0.0993898409906363	97.9166666666667	100	95.83	100	100	100	100	96.87	100	Mor23i;N.072;ALOGP		2	0.25	0.174033
Solution_75	4	4	0.147491795182729	0.0675108074916049	0.713363717405725	0.598142047930686	0.62	0.68	0.64	0.55	0.73	0	0.9	0.611701276077744	-0.883121683058936	100	100	97.92	100	100	100	100	98.96	100	Mor23i;C.040;N.072;ALOGP	MCF7_ENSG00000116922;MCF7_ENSG00000140009;PC3_ENSG00000156958;PC3_ENSG00000064687	2	0.5	0.151365
Solution_76	3	0	0.136488098166449	0.0743521331518296	0.587512251875656	0.557419070063786	0.58	0.61	0.59	0.49	0.7	0	0.92	0.392639721962619	-0.539453576162467	97.9166666666667	100	95.83	100	100	100	100	96.87	100	Mor23i;N.072;ALOGP		2	0.75	0.200096
Solution_77	2	1	0.139694612494969	0.0734642354687029	0.590863606270732	0.5627042793191	0.5	0.5	0.53	0.39	0.7	0	0.91	0.379923181451628	-0.513927762180254	97.9166666666667	100	93.75	100	100	100	100	95.83	100	N.072;ALOGP	MCF7_ENSG00000112115	2	1	0.200096
Solution_78	3	1	0.153776684933137	0.071946097581993	0.595962513381874	0.571740992177082	0.53	0.57	0.58	0.33	0.75	0	0.89	0.349886813737293	-0.232595073044505	97.9166666666667	100	93.75	100	100	100	100	95.83	100	N.072;ALOGP;BLTF96	MCF7_ENSG00000112115	2	1.25	0.200096
Solution_79	3	1	0.154981949006701	0.0726532093608495	0.563093116900536	0.567531910670085	0.48	0.49	0.52	0.34	0.7	0	0.88	0.279337149020138	-0.0655867699637565	97.9166666666667	100	93.75	100	100	100	100	95.83	100	N.072;ALOGP;BLTF96	MCF7_ENSG00000112115	2	1.5	0.214556
Solution_80	3	2	0.1513604138124	0.07058060158151	0.601840126452129	0.579869104500152	0.54	0.53	0.56	0.42	0.71	0	0.91	0.338669804367563	-0.00430186774751885	97.9166666666667	100	93.75	90.91	100	100	100	95.83	98.18	N.072;ALOGP;BLTF96	MCF7_ENSG00000112115;PC3_ENSG00000276644	2	1.75	0.200096
Solution_81	3	2	0.121805765097632	0.0707342750927399	0.66871349803961	0.57895436321939	0.53	0.52	0.56	0.39	0.7	0	0.91	0.471611195442196	-0.425371343461201	97.9166666666667	100	95.83	90.91	100	100	100	96.87	98.18	Mor23i;N.072;ALOGP	MCF7_ENSG00000112115;PC3_ENSG00000276644	2	2	0.174033

## Sheet: S8
Table S8: 9 models obtained from the MDs alone
	nMD	nGenes	mse_cv	predictive_mse	R2_tr	R2_te	Q2	CCC	Q2F1	Q2F2	Q2F3	dr2m	rm2	R2Yscr	Q2Yscr	WP_AD_tr	WP_AD_te	AD_Roy_tr	AD_Roy_te	AD_Eucl	AD_man	AD_kNN	AD_tr_consensus	AD_te_consensus	MDList	GeneList	opt.beta.md	opt.lambda	opt.alpha.genes	opt.lambda
Solution_1	3	0	0.177756356335202	0.0809038102771362	0.475192265055246	0.518420224545274	0.36	0.37	0.39	0.23	0.53	0	0.87	0.0148039943243755	-0.0523163373827744	95.8333333333333	100	91.67	90.91	100	100	100	93.7516666666667	98.182	ALOGP2;CATS3D_00_DD;CATS3D_02_DA		0.1	0.247185		0.247185
Solution_2	6	0	0.135837017643408	0.0663632234232033	0.7241600550008	0.604973039896121	0.66	0.71	0.66	0.6	0.74	0	0.92	0.331135161571558	-0.230709910271111	97.9166666666667	100	95.83	100	100	100	100	96.8733333333333	100	N.072;CATS2D_05_LL;ALOGP2;CATS3D_00_DD;CATS3D_02_DA;GATS2i		0.25	0.14133		0.14133
Solution_3	3	0	0.110368986744573	0.0668285346868511	0.716232577348404	0.602203275491992	0.62	0.6	0.63	0.5	0.72	0	0.92	0.28810592411735	-0.250478256529852	93.75	100	93.75	100	100	100	100	93.75	100	N.072;CATS2D_05_LL;ALOGP2		0.5	0.145193		0.145193
Solution_4	5	0	0.0980781454228268	0.0647021824476161	0.755650367572853	0.614860383116475	0.62	0.66	0.66	0.51	0.75	0	0.88	0.372088065923811	-0.335865412464659	93.75	100	95.83	100	100	100	100	94.79	100	N.072;CATS2D_05_LL;ALOGP;ALOGP2;nR06		0.75	0.12565		0.12565
Solution_5	6	0	0.0972295478954956	0.0634936165824164	0.772016230922188	0.622054369110353	0.7	0.74	0.7	0.62	0.74	0	0.91	0.404665654959569	-0.289310139017172	97.9166666666667	100	97.92	100	100	100	100	97.9183333333333	100	Mor23i;N.072;CATS2D_05_LL;ALOGP;nR06;GATS2i		1	0.117779		0.117779
Solution_6	4	0	0.0965820462157251	0.0634225651306184	0.772704878838009	0.622477302740864	0.68	0.71	0.68	0.59	0.75	0	0.91	0.429352846957341	-1.29580735458131	97.9166666666667	100	95.83	100	100	100	100	96.8733333333333	100	Mor23i;N.072;ALOGP;nR06		1.25	0.117456		0.117456
Solution_7	7	0	0.0983311382756235	0.0632438322600909	0.774389221482187	0.623541209809766	0.66	0.67	0.66	0.55	0.71	0	0.9	0.401745232258456	-0.666331040102129	97.9166666666667	100	95.83	100	100	100	100	96.8733333333333	100	Mor23i;R8s.;N.072;F03.N.O.;ALOGP;nR06;GATS2i		1.5	0.116675		0.116675
Solution_8	9	0	0.103454313179179	0.0630509233835864	0.776584048986329	0.62468949952705	0.64	0.67	0.66	0.55	0.75	0	0.9	0.444186364993758	-0.210736321246156	100	100	95.83	100	100	100	100	97.915	100	Mor23i;R8s.;C.040;N.072;ALOGP;CATS3D_06_AP;piPC08;GATS2i;SpMax1_Bh.v.		1.75	0.115656		0.115656
Solution_9	7	0	0.110319208301918	0.06448668247704	0.761242698996785	0.616143146277877	0.65	0.7	0.67	0.58	0.73	0	0.91	0.376864283051725	-0.278220212723513	93.75	100	93.75	100	100	100	100	93.75	100	Mor23i;R8s.;C.;C.040;N.072;ALOGP;CATS3D_06_AP		2	0.122777		0.122777

## Sheet: S9
Table S9: 9 Models obtained from the genes alone
	nMD	nGenes	mse_cv	predictive_mse	R2_tr	R2_te	Q2	CCC	Q2F1	Q2F2	Q2F3	dr2m	rm2	R2Yscr	Q2Yscr	WP_AD_tr	WP_AD_te	AD_Roy_tr	AD_Roy_te	AD_range	AD_Eucl	AD_man	AD_kNN	AD_tr_consensus	AD_te_consensus	MDList	GeneList	opt.beta.md	opt.alpha.genes	opt.lambda
Solution_1	0	0	#N/A	#N/A	#N/A	#N/A	0	0	0	0	0	0	0	0	0	0	0	0	0	0	0	0	0	0	0				0.1	0.575577
Solution_2	0	0	#N/A	#N/A	#N/A	#N/A	0	0	0	0	0	0	0	0	0	0	0	0	0	0	0	0	0	0	0				0.25	0.58885
Solution_3	0	0	#N/A	#N/A	#N/A	#N/A	0	0	0	0	0	0	0	0	0	0	0	0	0	0	0	0	0	0	0				0.5	0.58877
Solution_4	0	0	#N/A	#N/A	#N/A	#N/A	0	0	0	0	0	0	0	0	0	0	0	0	0	0	0	0	0	0	0				0.75	0.58602
Solution_5	0	0	#N/A	#N/A	#N/A	#N/A	0	0	0	0	0	0	0	0	0	0	0	0	0	0	0	0	0	0	0				1	0.580222
Solution_6	0	31	0.272888850791825	1.18580408641941	0.848673260130172	0	0.33	0.44	0.39	0.26	0.42	0	0.44	0.812174415474736	-0.423710120696987	100	90.9090909090909	95.83	81.82	90.9090909090909	100	100	100	97.915	93.939696969697		MCF7_ENSG00000185950;MCF7_ENSG00000087269;MCF7_ENSG00000198952;MCF7_ENSG00000047249;MCF7_ENSG00000100368;MCF7_ENSG00000112115;MCF7_ENSG00000122912;MCF7_ENSG00000132017;MCF7_ENSG00000133641;MCF7_ENSG00000140009;MCF7_ENSG00000159147;MCF7_ENSG00000168066;MCF7_ENSG00000176728;MCF7_ENSG00000185222;MCF7_ENSG00000196517;MCF7_ENSG00000205302;PC3_ENSG00000128228;PC3_ENSG00000168209;PC3_ENSG00000120742;PC3…		1.25	0.0900869
Solution_7	0	0	#N/A	#N/A	#N/A	#N/A	0	0	0	0	0	0	0	0	0	0	0	0	0	0	0	0	0	0	0				1.5	0.596281
Solution_8	0	0	#N/A	#N/A	#N/A	#N/A	0	0	0	0	0	0	0	0	0	0	0	0	0	0	0	0	0	0	0				1.75	0.597071
Solution_9	0	9	0.20141254561787	0.349937291899035	0.607206208245197	0	0.29	0.38	0.32	0.25	0.43	0	0.54	0.49693001389978	-0.0714729812456137	97.9166666666667	90.9090909090909	93.75	90.91	90.9090909090909	100	100	100	95.8333333333333	95.454696969697		MCF7_ENSG00000185950;MCF7_ENSG00000112115;MCF7_ENSG00000135100;PC3_ENSG00000128228;PC3_ENSG00000168209;PC3_ENSG00000110619;PC3_ENSG00000064687;PC3_ENSG00000168875;PC3_ENSG00000276644		2	0.163145
