# Supplementary material for: An integrated quantitative structure and mechanism of action-activity relationship model of human serum albumin binding
Source: J Cheminform. 2019 Jun 6;11:38. doi: 10.1186/s13321-019-0359-2 (PMC6551915; doi:10.1186/s13321-019-0359-2)
Supplement: Supplementary file 3 — Additional file 3. File containing the R functions and scripts to create the integrative model. [file 13321_2019_359_MOESM3_ESM.r]

#load libraries
library(glmnet)
library(caret)
library(zeallot)
library(foreach)
library(doParallel)
library(matlib)

# NOTE: needed functions can be found below

# INPUT VARIABLES DESCRIPTION:
# MD is the matrix of molecular descriptors, MCF7_FC and PC3_FC are the matrix of genes fold-changes. All the matrices have chemicals on the rows and features on the columns
# class is the numeric vector of measured albumin binding

# filter molecular descriptors
MD = filter_dataset(X = MD,cor_th=.95, zero_th=.8)
MD = as.matrix(MD)

# train/test split. 80% of the samples are in the training set
train.index <- createDataPartition(class, p = .8, list = FALSE)
MD_train = MD[train.index,]
MD_test = MD[-train.index,]
MCF7_train = MCF7_FC[train.index,]
MCF7_test = MCF7_FC[-train.index,]
PC3_train = PC3_FC[train.index,]
PC3_test = PC3_FC[-train.index,]
train_class = class[train.index]
test_class = class[-train.index]

# Grid search for optimal parameters transformations and lasso parameter
n.splits = 99
final_mse = c()
final_models = list()
alpha = c(0.1,0.25,0.5,0.75,1,1.25,1.5,1.75,2)
alpha1 = c(0.1,0.25,0.5,0.75,1,1.25,1.5,1.75,2)

for(b in 1:length(alpha1)){
  print(b)
  for(a in 1:length(alpha)){
    print(a)
    data = cbind(abs(MD_train)^{alpha1[b]},abs(MCF7_train)^{alpha[a]},abs(PC3_train)^{alpha[a]})
    y = train_class
    L <- lambda.grid(y=y, x=data, nlambda = 100)
    u2f <- RCVLassoPar(y = y , x = data , lambda = L, n.splits = n.splits  , train.prop =  0.9, intercept = TRUE ,  type.solution = 'ci', monitor = TRUE,measure = "MSE",nCores = 46)
    beta = u2f$beta
    names(beta) = colnames(data)
    beta[beta!=0]
    final_mse = c(final_mse,u2f$mse)
    final_models[[paste(alpha1[b],"-",alpha[a],sep="")]] = u2f

  }
}

# compute validation metrics for the models
nMD = c()
nGenes = c()
MDList = c()
GeneList = c()
rmse_cv = c()
predictive_rmse = c()
AD_WP = c()
data_to_plot = list()
data_model = list()
opt.lambda = c()
bm_models = list()
alpha_b = c()
alpha_a = c()
y_pred_list_test = list()
y_pred_list_train = list()
R2_train = c()
R2_test = c()
t_metrics = c()

Perm_res = c()
Y_scramble = c()

nth = length(alpha)
b = 1

for(i in 1:length(final_models)){
  a = i %% nth
  if(a == 0){
    a = nth
  }
  print(paste(i,a,b,sep=" "))
  bm = final_models[[i]]
  beta = bm$beta
  names(beta) = colnames(data)
  beta=beta[beta!=0]

  if(length(beta)>1){
    X_train = cbind(abs(MD_train)^{alpha1[b]},abs(MCF7_train)^{alpha[a]},abs(PC3_train)^{alpha[a]})
    X_test = cbind(abs(MD_test)^{alpha1[b]},abs(MCF7_test)^{alpha[a]},abs(PC3_test)^{alpha[a]})
    finalModel = glmnet(x = X_train,y = train_class,lambda = final_models[[i]]$opt.lambda,intercept = TRUE)
    Perm_res = rbind(Perm_res,rsp(y = train_class,X_train = X_train,train.prop=0.9,lambda = final_models[[i]]$opt.lambda))
    Y_scramble = rbind(Y_scramble,rsyscr(y = train_class,X_train = X_train,train.prop=0.9,lambda = final_models[[i]]$opt.lambda))
    y_pred = predict(finalModel,X_test)
    y_pred_list_test[[i]] = y_pred
    y_pred_list_train[[i]] = predict(finalModel,X_train)
    predictive_rmse = c(predictive_rmse,sum( { test_class  -  y_pred }^2 )/length(y_pred))
    R2_test = c(R2_test,r2_func(test_class, predict(finalModel,X_test)))
    R2_train = c(R2_train,r2_func(train_class, predict(finalModel,X_train)))
    WP = williams_plot(X_train = X_train,X_test =  X_test, Y_true_train = train_class,Y_true_test =  test_class, model = finalModel,beta = beta)
    opt.lambda = c(opt.lambda,final_models[[i]]$opt.lambda)
    MDs = names(beta)[which(names(beta) %in% colnames(MD))]
    Gs = union(names(beta)[which(names(beta) %in% colnames(MCF7_FC))],names(beta)[which(names(beta) %in% colnames(PC3_FC))])
    nMD = c(nMD,length(MDs))
    nGenes= c(nGenes,length(Gs))
    GeneList = c(GeneList,paste(Gs,collapse = ";"))
    MDList = c(MDList,paste(MDs,collapse = ";"))
    rmse_cv = c(rmse_cv,bm$pred.mse)
    bm_models[[i]] = bm
    alpha_b = c(alpha_b,alpha1[b])
    alpha_a = c(alpha_a,alpha[a])
    data_model[[i]] = list(X_train = X_train, X_test = X_test,beta = beta, intercept = bm$intercept)
    AD_WP = rbind(AD_WP,WP$ADVal)
    data_to_plot[[i]] = WP$DTP
  }else{ #no fitting
    MDs = NULL
    Gs = NULL
    nMD = c(nMD,0)
    nGenes= c(nGenes,0)
    GeneList = c(GeneList,"")
    MDList = c(MDList,"")
    rmse_cv = c(rmse_cv,NA)
    bm_models[[i]] = bm
    alpha_b = c(alpha_b,alpha1[b])
    alpha_a = c(alpha_a,alpha[a])
    data_model[[i]] = NA
    predictive_rmse = c(predictive_rmse,NA)
    AD_WP = rbind(AD_WP,c(0,0)) #train, test
    data_to_plot[[i]] =NA
    opt.lambda = c(opt.lambda,final_models[[i]]$opt.lambda)
    y_pred_list_test[[i]] = NA
    y_pred_list_train[[i]] = NA
    R2_train = c(R2_train,NA)
    R2_test = c(R2_test,NA)
    Perm_res = rbind(Perm_res,rep(0,7))
    Y_scramble = rbind(Y_scramble,rep(0,2))
  }

  if(i %% nth == 0){
    b = b + 1
  }
}

AD = AD_WP
colnames(AD) = c("AD_train","AD_test")
colnames(Perm_res) = c("Q2","CCC","Q2F1","Q2F2","Q2F3","dr2m","rm2")
colnames(Y_scramble) = c("R2Yscr","Q2Yscr")

Info = cbind(nMD,nGenes, rmse_cv,predictive_rmse,R2_train,R2_test,Perm_res,Y_scramble,AD, MDList,GeneList)

Info = as.data.frame(Info)
rownames(Info) = paste("Solution",1:nrow(Info),sep = "_")
Info = cbind(Info, alpha_b,alpha_a)
Info = cbind(Info, opt.lambda)
colnames(Info) = c("nMD", "nGenes" ,"mse_cv" , "predictive_mse","R2_tr","R2_te","Q2","CCC","Q2F1","Q2F2","Q2F3","dr2m","rm2","R2Yscr","Q2Yscr","AD_train" , "AD_test" , "MDList" , "GeneList" ,"opt.beta.md","opt.alpha.genes","opt.lambda")
View(Info)

#Filter models for validation metrics thresholds
Info2 = filter_models(Info = Info)

# Index of the optimal model
opt_idx = 53
dm= data_model[[opt_idx]]
dm$beta # features coefficient
dm$intercept # intercept

# Plot cross-validation 
plot(bm_models[[opt_idx]])

# Plot williams plot
plot(x = data_to_plot[[opt_idx]]$lev,y = data_to_plot[[opt_idx]]$res,
     col =data_to_plot[[opt_idx]]$col, ylim = c(-4.5,3.5),xlim = c(0,max(max(data_to_plot[[opt_idx]]$lev),data_to_plot[[opt_idx]]$h_star)+0.1), xlab = "Leverage",ylab = "Standardized residual")
abline(v=data_to_plot[[opt_idx]]$h_star)
abline(h = 3, lty=3)
abline(h = -3, lty=3)
legend(x = "bottomright",legend = c("Train","Test"), pch = 21,col = c("black","red"),bty = "n")

# Plot predicted versus experimental values
plot(train_class,y_pred_list_train[[opt_idx]], xlim = c(-1,1),ylim = c(-1,1), xlab = "Predicted logKSA", ylab = "Experimental logKSA")
points(test_class,y_pred_list_test[[opt_idx]],col="red")
abline(lm(y_pred_list_train[[opt_idx]]~train_class))
legend(x = "topleft",legend = c("Train","Test"), pch = 21,col = c("black","red"),bty = "n")

# FUNCTIONS
##
## Parallel implementation of the RSVA strategy to compute the LASSO optimal solution via random cross-validation
##
## Inputs:
##    y = 1 x n reposnse vector
##    x = n x p matrix of regressors/features
##    nCores = number of cores uset to perform cross-validation
## Output:
##
RCVLassoPar  = function(y , x , lambda , n.splits = 25 , train.prop =  0.9,measure = 'MSE',
                        intercept = TRUE ,  type.solution = 'ci', monitor = TRUE,nCores = 20,th = 1.96){
  
  require(foreach)
  require(doParallel)
  registerDoParallel(cores = nCores)
  
  n        <- length(y)
  ntrain   <- ceiling(train.prop * n)
  ntest    <- n-ntrain
  nlambda  <- length(lambda)
  
  print("starting foreach...")
  oper <- foreach(s=1:n.splits,.combine=comb,.multicombine=TRUE,
                  .init=list(c(), c(),c())) %dopar% {
                    
                    CVmse <- CVR2   <- CVnpreds  <- rep(0, nlambda)
                    
                    ## Sample training set
                    idx_train <- sample(1:n, size = ntrain, replace = FALSE)
                    
                    ## Cycle over tuning parameters
                    for (l in 1:nlambda){
                      ## dummy initial containers
                      fit  <- NULL
                      yhat <- rep(NA, times = ntest)
                      RSS <- TSS <- 0
                      ## Try to perform the LASSO
                      try({
                        fit <- glmnet(y = y[idx_train], x = x[idx_train, ],
                                      lambda = lambda[l] , intercept = intercept)
                        fit$beta <- as.numeric(fit$beta)
                      }, silent = TRUE)
                      
                      
                      if(!is.null(fit)){
                        
                        ## Select relavent predictors
                        idx_relevant  <- which(fit$beta !=0)
                        nRel <- length(idx_relevant)
                        
                        CVnpreds[l] = nRel
                        
                        if( nRel >= 2){
                          if (intercept){
                            if(fit$a0!=0){
                              yhat <- cbind(1,x[-idx_train, ]) %*%  c(fit$a0,   fit$beta)
                            }
                          }else{
                            yhat <- x[-idx_train, ] %*%  fit$beta
                          }
                          yhat <- as.numeric(yhat)
                          RSS <- sum( { y[-idx_train]  -  yhat }^2 )
                          TSS <- sum( { y[-idx_train]  -  mean(y[-idx_train]) }^2 )
                          CVmse[l] = RSS / ntest
                          r2 = 1 - RSS / TSS
                          if(r2<0){
                            CVR2[l] =  0
                          }else{
                            CVR2[l] =  r2
                          }
                        }else{
                          ## If none of the regressors is selected we consider the constant model
                          ## y = mean(y) + error
                          RSS         <- sum( { y[-idx_train]  -  mean(y[-idx_train]) }^2 )
                          CVmse[l] =  RSS / ntest
                          CVR2[l] = 0
                        }
                        
                      } ## END: if(!is.null(fit))
                    }  ## ENDS for  for (l in 1:nlambda)
                    
                    toRet =list(CVmse=CVmse,CVR2=CVR2,CVnpreds=CVnpreds,idx_train = idx_train)
                    
                    return(toRet)
                  }## ENDS foreach (s in 1:n.splits)
  
  print("end foreach...")
  
  CVmse = oper[[1]]
  CVR2 = oper[[2]]
  CVnpreds = oper[[3]]
  idx_train = oper[[4]]
  
  print("check measure...")
  
  ## Select the final lambda
  if(measure=='R2'){
    avg  <- apply(CVR2, 2, mean, na.rm=TRUE)
    se   <- apply(CVR2, 2, sd, na.rm=TRUE) / sqrt(n.splits)
    uci  <- avg +  th * se
    lci  <- avg - th * se
    if(type.solution=='min'){
      idx_best  <- which.max(avg)
    }else{
      idx_star <- which.max(avg)
      idx_best <- max(which(lambda >= lambda[idx_star]   &  { avg <= uci[idx_star]   &  avg >= lci[idx_star] }))
    }
  }
  
  if(measure=='MSE'){
    avg  <- apply(CVmse, 2, mean, na.rm=TRUE)
    se   <- apply(CVmse, 2, sd, na.rm=TRUE) / sqrt(n.splits)
    uci  <- avg + th * se
    lci  <- avg - th * se
    if(type.solution=='min'){
      idx_best  <- which.min(avg)
    }else{
      idx_star <- which.min(avg)
      idx_best <- max(which(lambda >= lambda[idx_star]   &  { avg <= uci[idx_star]   &  avg >= lci[idx_star] }))
    }
  }
  
  
  ## Fit the optimal lasso on the entire sample
  ##
  print("fit optimal lasso...")
  lstar         <- lambda[idx_best]
  fit           <- glmnet(y = y, x = x, lambda = lstar , intercept = intercept)
  fit$beta      <- as.numeric(fit$beta)
  idx_relevant  <- which(fit$beta !=0)
  
  
  CVnpreds[nrow(CVnpreds),nlambda] <- length(idx_relevant)
  print("assigned idx relevant")
  
  if( length(idx_relevant) >= 1){
    if (intercept){
      if(fit$a0!=0){
        yhat <- cbind(1,x) %*%  c(fit$a0,   fit$beta)
      }
    }else{
      yhat <- x %*%  fit$beta
    }
    yhat <- as.numeric(yhat)
    RSS  <- sum( { y  -  yhat }^2 )
    TSS  <- sum( { y  -  mean(y) }^2 )
    R2   <- 1 - (RSS / TSS)
  }else{
    ## If none of the regressors is selected we consider the constant model
    ## y = mean(y) + error
    yhat   <- rep(mean(y), n)
    RSS    <- sum( { y[-idx_train]  -  mean(y[-idx_train]) }^2 )
    R2     <- 0
  }
  
  
  ## Output
  ans             <- list()
  ans$cv          <- list(mse = CVmse, R2 = CVR2, active.size = CVnpreds)
  ans$lambda      <- lambda
  ans$fitted      <- yhat
  ans$residuals   <- as.numeric(y-yhat)
  if(intercept){
    ans$intercept  <- fit$a0
  }else{
    ans$intercept  <- 0
  }
  ans$beta        <- fit$beta
  ans$opt.lambda  <- lstar
  ans$idx.support <- idx_relevant
  #ans$pred.R2     <- avg[idx_best]
  ans$pred.R2     <- apply(CVR2, 2, mean, na.rm=TRUE)[idx_best]
  ans$pred.mse    <- apply(CVmse, 2, mean, na.rm=TRUE)[idx_best]
  ans$mse         <- RSS/n
  ans$R2          <- R2
  ans$measure = measure
  ans$fitted_model = fit
  
  class(ans) <- 'RCVLasso'
  
  return(ans)
}

##
## Combine multiple results of foreach loop
##
## Inputs:
##    x is the output iniziatilization, if present in the .init parameter of foreach (in this case a list with three empty vectors inside)
##    ... is the object returned by the foreach (in this case a list with three matrices)
## Output: List of combined objects
##
comb = function(x, ...) {
  # create a list with all the first results of the foreach iteration
  y1 = lapply(list(...), function(y) y[[1]])
  # create a matrix from this list
  x1 = matrix(unlist(y1),byrow = T,ncol = length(y1[[1]]))
  
  y2 = lapply(list(...), function(y) y[[2]])
  x2 = matrix(unlist(y2),byrow = T,ncol = length(y2[[1]]))
  
  y3 = lapply(list(...), function(y) y[[3]])
  #x3 =     do.call(rbind, y3)
  x3 = matrix(unlist(y3),byrow = T,ncol = length(y3[[1]]))
  
  y4 = lapply(list(...), function(y) y[[4]])
  list(x1,x2,x3,y4[[length(y4)]])
  
}

compute_active_sizes = function(obj){
  
  n.splits <- nrow(obj$cv$mse)
  lambda   <- obj$lambda
  
  if(obj$measure == 'R2'){
    avg      <- apply(obj$cv$R2, 2, mean, na.rm = TRUE)
    se       <- apply(obj$cv$R2, 2, sd , na.rm = TRUE) / sqrt(n.splits)
    uci      <- avg + 1.96 * se
    lci      <- avg - 1.96 * se
    
    idx_star    <- which.max(avg)
    idx_star_95 <- max(which(lambda >= lambda[idx_star]   &  { avg <= uci[idx_star]   &  avg >= lci[idx_star] }))
    
  }else{
    avg      <- apply(obj$cv$mse, 2, mean, na.rm = TRUE)
    se       <- apply(obj$cv$mse, 2, sd , na.rm = TRUE) / sqrt(n.splits)
    uci      <- avg + 1.96 * se
    lci      <- avg - 1.96 * se
    
    idx_star    <- which.min(avg)
    idx_star_95 <- max(which(lambda >= lambda[idx_star]   &  { avg <= uci[idx_star]   &  avg >= lci[idx_star] }))
    
  }
  xx = round(apply(obj$cv$active.size, 2, mean, na.rm = TRUE)[c(idx_star, idx_star_95)])
  return(xx)
}

lambda.grid <- function(y, x, nlambda = 100){
  
  n    <- length(y)
  J    <- ncol(x)
  
  ## Generate the initial sequence
  sx   <- scale(x)
  sx[is.na(sx)] = 0
  sy   <- as.vector(scale(y))
  
  u    <- rep(0, times = J)
  for (j in 1:J){
    u[j] <- abs( sum(sy * sx[,j]) )
  }
  
  lmax <- max(u) / n
  l <- seq(log(lmax/1000), log(lmax), length = nlambda )
  l <- exp(l)
  
  return(l)
}

compute_mean = function(X){
  avg = apply(X, 2, FUN <- function(variables) {
    idx = which(variables!=0)
    if(length(idx)==0){
      return(0)
    }else{
      return(mean(variables[idx],na.rm=TRUE))
    }
  })
  return(avg)
}

# this plots the results of the random split cross validation
plot.RCVLasso <- function(obj){
  n.splits <- nrow(obj$cv$mse)
  lambda   <- obj$lambda
  
  if(obj$measure == 'R2'){
    avg      <- apply(obj$cv$R2, 2, mean, na.rm = TRUE)
    se       <- apply(obj$cv$R2, 2, sd , na.rm = TRUE) / sqrt(n.splits)
    uci      <- avg + 1.96 * se
    lci      <- avg - 1.96 * se
    
    idx_star    <- which.max(avg)
    idx_star_95 <- max(which(lambda >= lambda[idx_star]   &  { avg <= uci[idx_star]   &  avg >= lci[idx_star] }))
    
  }else{
    avg      <- apply(obj$cv$mse, 2, mean, na.rm = TRUE)
    se       <- apply(obj$cv$mse, 2, sd , na.rm = TRUE) / sqrt(n.splits)
    uci      <- avg + 1.96 * se
    lci      <- avg - 1.96 * se
    
    idx_star    <- which.min(avg)
    idx_star_95 <- max(which(lambda >= lambda[idx_star]   &  { avg <= uci[idx_star]   &  avg >= lci[idx_star] }))
    
  }
  
  plot(log(lambda) , avg, t='n', ylim=range(uci, lci),
       ylab=paste('Predictive ',obj$measure,sep=''), xlab='log(lambda)')
  arrows(log(lambda), lci, log(lambda), uci,
         length=0.075, angle=90, code=3, col='grey', lwd=1.2)
  lines(log(lambda), avg, t='p', pch=20, col='red', cex=1)
  abline(v = log(lambda)[idx_star], lty = 2, col = 3)
  abline(v = log(lambda)[idx_star_95], lty = 2, col = 3)
  axis(side=3, at=log(lambda[c(idx_star, idx_star_95)]),
       labels = round(apply(obj$cv$active.size, 2, mean, na.rm = TRUE)[c(idx_star, idx_star_95)]))
  
}

filter_models = function(Info){
  Info$Q2 = as.numeric(as.vector(Info$Q2))
  Info$R2_tr = as.numeric(as.vector(Info$R2_tr))
  Info$R2_te = as.numeric(as.vector(Info$R2_te))
  Info$Q2F1 = as.numeric(as.vector(Info$Q2F1))
  Info$Q2F2 = as.numeric(as.vector(Info$Q2F2))
  Info$Q2F3 = as.numeric(as.vector(Info$Q2F3))
  Info$mse_cv = as.numeric(as.vector(Info$mse_cv))
  Info$predictive_mse = as.numeric(as.vector(Info$predictive_mse))
  Info$CCC = as.numeric(as.vector(Info$CCC))
  Info$dr2m = as.numeric(as.vector(Info$dr2m))
  Info$rm2 = as.numeric(as.vector(Info$rm2))
  Info$R2Yscr = as.numeric(as.vector(Info$R2Yscr))
  Info$Q2Yscr = as.numeric(as.vector(Info$Q2Yscr))
  
  # Filter models based on the thresholds
  idx1 = which(Info$R2_tr>0.6)
  idx2 = which(Info$R2_te>0.6)
  idx3 = which(Info$Q2>0.5)
  idx4 = which(Info$Q2F1>0.6)
  idx5 = which(Info$Q2F2>0.6)
  idx6 = which(Info$Q2F3>0.6)
  idx7 = which(Info$CCC>0.85)
  idx8 = which(Info$rm2>0.5)
  idx9 = which(Info$AD_test == 100)
  
  idx = intersect(idx1,intersect(idx2,intersect(idx3, intersect(idx4, intersect(idx5, intersect(idx6,intersect(idx7,intersect(idx8,idx9))))))))
  
  Info2 = Info[idx,]
  return(Info2)
}

filter_dataset = function(X,cor_th=.95, zero_th=.8){
  
  cat("Removing NA\n")
  X <- X[, !apply(X, 2, function(x) any(is.na(x)) )] #Remove NA
  
  cat("Removing column with unique values\n")
  nValues = apply(X,2,FUN = function(col){length(unique(col))})
  toRem = which(nValues == 1) #remove column that has the same value
  if(length(toRem)>0) X = X[,-toRem]
  toRem1 = which(colSums(X)==0)
  if(length(toRem1)>0) X = X[,-toRem1]
  toRem2 = which(apply(X,2,sd)==0)
  if(length(toRem2)>0)X =X[,-toRem2]
  
  cat("Removing column with more that zero_th% of the same value\n")
  if(zero_th<1){
    pZ = apply(X,2,FUN = function(col){
      tab = table(col)
      max(tab)/sum(tab)
    }) #percentage of zero in each dataset
    toRem = which(pZ>zero_th) #remove column with more than 80% of same objects
    if(length(toRem)>0) X = X[,-toRem]
  }
  
  cat("Removing strongly correlated features\n")
  if(cor_th<1){
    correlationMatrix <- cor(X)
    toRem <- findCorrelation(correlationMatrix, cutoff=cor_th,exact=FALSE)
    if(length(toRem)>0) X = X[,-toRem]
  }
  
  return(X)
}


rsp = function(y,X_train,train.prop=0.9,lambda,nPerm = 25){
  n = length(y)
  ntrain   <- ceiling(train.prop * n)
  ntest = n-ntrain
  cvm <- q2 <- q2f1 <- q2f2 <- q2f3 <- ccc <- rm2 <- dr2m <- c()
  pb = txtProgressBar(min=1,max=nPerm,style=3)
  
  for(i in 1:nPerm){
    idx_train <- sample(1:n, size = ntrain, replace = FALSE)
    idx_test = 1:n
    idx_test = idx_test[-idx_train]
    X_train_train = X_train[idx_train,]
    X_train_test = X_train[-idx_train,]
    train_class = y[idx_train]
    fit = glmnet(x = X_train_train,y = train_class,lambda = lambda,intercept = TRUE)
    fit0 = glmnet(x = X_train_train,y = train_class,lambda = lambda,intercept = FALSE)
    yhat = predict(fit,X_train_test)
    yhat0 = predict(fit0,X_train_test)
    r_2 = cor(yhat,y[-idx_train])
    r_20 = cor(yhat0,y[-idx_train])
    rm2 = c(rm2, r_2 * (1 - sqrt(abs(r_2 - r_20))))
    r_2p = cor(y[-idx_train],yhat)
    r_20p = cor(y[-idx_train],yhat0)
    rm2p = r_2p * (1 - sqrt(abs(r_2p - r_20p)))
    dr2m = c(dr2m,abs(rm2[i]-rm2p))
    RSS <- sum( { y[-idx_train]  -  yhat }^2 )
    TSS <- sum( { y[-idx_train]  -  mean(y) }^2 )
    cvm = c(cvm,RSS / ntest)
    q2 = 1 - RSS / TSS
    q2 = c(q2,q2)
    q2f1 = c(q2f1,q2f1_func(observed_train = y[idx_train],observed_test = y[-idx_train],predicted_test = yhat))
    q2f2 = c(q2f2,q2f2_func(observed_train = y[idx_train],observed_test = y[-idx_train],predicted_test = yhat))
    q2f3 = c(q2f3,q2f3_func(observed_train = y[idx_train],observed_test = y[-idx_train],predicted_test = yhat))
    ccc  = c(ccc,ccc_func(observed_train = y[idx_train],observed_test = y[-idx_train],predicted_test = yhat))
    setTxtProgressBar(pb,i)
  }
  close(pb)
  
  M = cbind(q2,ccc, q2f1, q2f2, q2f3,dr2m,rm2)
  mv = apply(M, 2, mean)
  return(mv)
}

rsyscr = function(y,X_train,train.prop=0.9,lambda){
  n = length(y)
  ntrain   <- ceiling(train.prop * n)
  ntest = n-ntrain
  R2 <- Q2 <-  c()
  print("Y scambling")
  nPerm = 99
  pb = txtProgressBar(min=1,max=nPerm,style=3)
  for(i in 1:nPerm){
    y = sample(y)
    fit0 = glmnet(x = X_train,y = y,lambda = lambda,intercept = TRUE)
    yhat0 = predict(fit0,X_train)
    RSS <- sum( { y  -  yhat0 }^2 )
    TSS <- sum( { y  -  mean(y) }^2 )
    R2 = c(R2,1-(RSS/TSS))
    idx_train <- sample(1:n, size = ntrain, replace = FALSE)
    idx_test = 1:n
    idx_test = idx_test[-idx_train]
    X_train_train = X_train[idx_train,]
    X_train_test = X_train[-idx_train,]
    train_class = y[idx_train]
    fit = glmnet(x = X_train_train,y = train_class,lambda = lambda,intercept = TRUE)
    yhat = predict(fit,X_train_test)
    RSS <- sum( { y[-idx_train]  -  yhat }^2 )
    TSS <- sum( { y[-idx_train]  -  mean(y) }^2 )
    Q2 = c(Q2,1 - RSS / TSS)
    setTxtProgressBar(pb,i)
  }
  close(pb)
  
  Q2 = mean(Q2)
  R2 = mean(R2)
  return(c(R2,Q2))
}


q2f1_func = function(observed_train, observed_test, predicted_test){
  SSRes =  sum((observed_test-predicted_test)^2)
  SStot = sum((observed_test-mean(observed_train))^2)
  r2 = 1 - (SSRes/SStot)
  if(r2<0) return(0)
  return(r2)
}

q2f2_func = function(observed_train, observed_test, predicted_test){
  SSRes =  sum((observed_test-predicted_test)^2)
  SStot = sum((observed_test-mean(observed_test))^2)
  r2 = 1 - (SSRes/SStot)
  if(r2<0) return(0)
  return(r2)
}

q2f3_func = function(observed_train, observed_test, predicted_test){
  SSRes =  sum((observed_test-predicted_test)^2)
  SSRes = SSRes/length(observed_test)
  SStot = sum((observed_train-mean(observed_train))^2)
  SStot = SStot/length(observed_train)
  
  r2 = 1 - (SSRes/SStot)
  if(r2<0) return(0)
  return(r2)
}

ccc_func = function(observed_train, observed_test, predicted_test){
  SSRes =  sum((observed_test-mean(observed_test))*(predicted_test-mean(predicted_test))) * 2
  SStot = sum((observed_test-mean(observed_test))^2) +
    sum((predicted_test-mean(predicted_test))^2) +
    length(predicted_test) * (mean(observed_test)-mean(predicted_test))^2
  
  r2 = SSRes/SStot
  if(r2<0) return(0)
  return(r2)
}

r2_func = function(observed, predicted){
  SSRes =  sum((observed-predicted)^2)
  SStot = sum((observed-mean(observed))^2)
  r2 = 1 - (SSRes/SStot)
  if(r2<0) return(0)
  return(r2)
}

hat_matrix = function(X){
  xtx = t(X) %*% X
  diag(xtx) = diag(xtx) + runif(n = length(diag(xtx)),min = 0.001,max = 0.002)
  ixtx = inv(xtx)
  return(X %*% (ixtx %*% t(X)))
}

williams_plot = function(X_train, X_test, Y_true_train, Y_true_test, model,beta){
  H_train= hat_matrix (rbind(X_train[,names(beta)],X_test[,names(beta)])) 
  
  y_pred_train = predict(model,X_train)
  y_pred_test = predict(model,X_test)
  
  
  residual_train= abs(Y_true_train - y_pred_train)
  residual_test= abs(Y_true_test - y_pred_test)
  s_residual_train = ((residual_train) - mean(residual_train)) / sd(residual_train)
  s_residual_test = (residual_test - mean(residual_test))/ sd(residual_test)
  
  leverage_train = diag(H_train)[rownames(H_train) %in% rownames(X_train)]
  leverage_test = diag(H_train)[rownames(H_train) %in% rownames(X_test)]
  
  p = length(beta) + 1
  n = nrow(X_train)
  h_star = (3*p)/n
  
  AD_train = 100 * (sum(leverage_train < h_star & abs(residual_train)<3) / length(leverage_train))
  AD_test = 100 * (sum(leverage_test < h_star & abs(residual_test)<3) / length(leverage_test))
  lev=  c(leverage_train,leverage_test)
  res = c(s_residual_train,s_residual_test)
  col = c(rep("black",nrow(X_train)),rep("red",nrow(X_test)))
  
  data_to_plot = list(lev=lev,res=res,col=col,h_star=h_star)
  
  return(list(ADVal = c(AD_train,AD_test), DTP = data_to_plot))
}
